# Supplementary material for: A distinct mammalian disome collision interface harbors K63-linked polyubiquitination of uS10 to trigger hRQT-mediated subunit dissociation
Source: Nat Commun. 2022 Oct 27;13:6411. doi: 10.1038/s41467-022-34097-9 (PMC9613687; doi:10.1038/s41467-022-34097-9)
Supplement: Supplementary file 4 — Source Data [file 41467_2022_34097_MOESM4_ESM.xlsx]

## Sheet: 1C
Fig 1C

## Sheet: 1D_WB
Fig 1D

## Sheet: 1D_A260_WT
FlowCell Text Data File: 4_WT.csv
Software Version: 1.56A
Date: 2021-07-12
Time: 17:41:04
User:
Experiment name:
*** CENTRIFUGE SETTINGS ***
Rotor Manufacturer: Beckman
Rotor Model: SW40Ti
Speed: 40 rpm
Gradient: Sucrose 15.0% to 50.0% v/v
Time: 1.5hr
w2t: x 10^0
Number of Tubes: 2
Sample Volume: 0.3 ml
Temperature: 4.0 deg C
*** FRACTIONATION SETTINGS ***
Volume displaced/mm: 0.143 ml/mm
Tubing length: 360 mm
Total Dead Volume (= last fraction): 0.333 ml
Scan Speed: 0.20 mm/sec
Total Distance: 84.1 mm
Upper Limit to Slow-down Distance: 37.50 mm
Start mode: Slow-down distance
Fail-safe Distance (M): 0 mm
Number of fractions: 18
Distance/fraction: 4.67 mm
Start Distance: 0.00 mm
Volume/fraction: 0.666 ml
Data Samples/mm: 25.00
*** SCANNING SETTINGS ***
Scanning mode: SINGLE UV OD
Channel A (LED1) Wavelength: 260 nm
Sensitivity: 0
Integration time: 200 ms
Averaging: 1 samples
LED1 (260 nm) On Time: 8 ms
Sample A Zero: 874791
Source A Zero: 270678.9
Data Columns:
Sample	Source	Position(mm)	Absorbance	Fraction Number	Fraction Volume(ml)
706960	270347	0	0.476606
706778	270268	0.02	0.476527
706765	270270	0.06	0.476585
708147	270262	0.1	0.472123
695625	270134	0.14	0.511207
511181	270229	0.18	1.20533
748005	270365	0.22	0.349751
751497	270298	0.26	0.338712
774442	270487	0.3	0.272602
744052	270353	0.34	0.361575
724546	270221	0.38	0.420261
712099	270220	0.42	0.459249
709827	270099	0.46	0.465432
710747	270443	0.5	0.465382
714421	270381	0.54	0.453263
716298	270110	0.58	0.445101
715507	270278	0.62	0.448987
713862	270236	0.66	0.453817
712585	270238	0.7	0.457863
711591	270353	0.74	0.461962
709972	270196	0.78	0.465781
709458	270348	0.82	0.468676
708765	270408	0.86	0.471375
707658	270257	0.9	0.473636
707143	270237	0.94	0.475107
706438	270140	0.98	0.476544
707037	270475	1.02	0.477426
706458	270345	1.06	0.478188
705633	270132	1.1	0.479043
705284	270094	1.14	0.47984
705276	270172	1.18	0.480515
704750	270079	1.22	0.48142
704903	270250	1.26	0.482356
704393	270158	1.3	0.483218
703766	269995	1.34	0.483864
704052	270167	1.38	0.484383
703710	270069	1.42	0.48466
704084	270210	1.46	0.484639
703867	270131	1.5	0.484674
703970	270179	1.54	0.484745
703830	270131	1.58	0.484793
704615	270440	1.62	0.484857
704431	270380	1.67	0.484945
704042	270247	1.71	0.485081
704246	270353	1.75	0.485312
703972	270300	1.79	0.485746
703777	270253	1.83	0.485978
704170	270423	1.87	0.486137
703935	270354	1.91	0.486314
703726	270288	1.95	0.486433
703203	270106	1.99	0.48659
703134	270118	2.03	0.486911
702845	270063	2.07	0.487378
702837	270174	2.11	0.488328
702669	270178	2.15	0.488899
702583	270179	2.19	0.489183
702389	270125	2.23	0.489355
702370	270148	2.27	0.489607
702148	270094	2.31	0.489869
702113	270110	2.35	0.490114
701723	269984	2.39	0.490315
702038	270127	2.43	0.490496
702379	270276	2.47	0.490645
701844	270096	2.51	0.49086
701846	270114	2.55	0.491004
701530	270016	2.59	0.4912
701965	270202	2.63	0.491355
701996	270237	2.67	0.491547
701646	270128	2.71	0.491762
701800	270216	2.75	0.492001
701642	270186	2.79	0.492258
701206	270039	2.83	0.492432
701349	270118	2.87	0.492631
700801	269915	2.91	0.492698
701382	270150	2.95	0.492792
701026	270031	2.99	0.492943
700822	269967	3.03	0.493064
700715	269942	3.07	0.4932
700865	270028	3.11	0.493435
700941	270086	3.15	0.493674
700626	269986	3.19	0.493852
700987	270141	3.23	0.493985
700607	270004	3.27	0.494063
700895	270122	3.31	0.494122
700791	270096	3.35	0.494239
700701	270085	3.39	0.494436
700884	270169	3.43	0.494549
700925	270197	3.47	0.49465
700538	270055	3.51	0.49471
700556	270075	3.55	0.494819
700389	270017	3.59	0.494872
700425	270036	3.63	0.494915
700470	270058	3.67	0.494953
700444	270053	3.71	0.494995
700448	270067	3.75	0.495099
700833	270223	3.79	0.495162
700253	270014	3.83	0.495284
700253	270021	3.87	0.495342
699975	269917	3.91	0.495369
700580	270156	3.95	0.495417
700079	269972	3.99	0.495493
699928	269925	4.03	0.495587
700468	270139	4.07	0.495635
700419	270131	4.12	0.495726
699932	269959	4.16	0.495857
700587	270217	4.2	0.495902
699888	269954	4.24	0.495957
699994	270001	4.28	0.496008
699667	269884	4.32	0.496084
699733	269919	4.36	0.496164
700171	270092	4.4	0.496198
700438	270200	4.44	0.496239
699970	270034	4.48	0.49636
700122	270105	4.52	0.496463
699769	269983	4.56	0.496582
699741	269983	4.6	0.496672
700523	270289	4.64	0.496707
700072	270122	4.68	0.496766
699900	270056	4.72	0.496769	1	0.67
700760	270389	4.76	0.496779
699971	270094	4.8	0.496857
700217	270189	4.84	0.496858
700135	270174	4.88	0.496996
700443	270303	4.92	0.497081
700352	270275	4.96	0.49714
700595	270366	5	0.497117
699695	270025	5.04	0.49717
699871	270101	5.08	0.497237
699941	270130	5.12	0.497254
699648	270032	5.16	0.497379
700032	270178	5.2	0.497361
699779	270095	5.24	0.497483
699996	270180	5.28	0.497493
700724	270465	5.32	0.497527
700029	270199	5.36	0.497545
700032	270212	5.4	0.497644
699867	270154	5.44	0.497691
700072	270241	5.48	0.497757
699721	270113	5.52	0.497819
699364	269983	5.56	0.497884
699436	270010	5.6	0.497878
699354	269976	5.64	0.497858
699321	269962	5.68	0.497848
699874	270172	5.72	0.497819
699657	270085	5.76	0.497792
699561	270052	5.8	0.497826
699552	270050	5.84	0.497838
699372	269981	5.88	0.497842
699562	270056	5.92	0.497856
699741	270122	5.96	0.49783
699436	270006	6	0.497845
699283	269946	6.04	0.497837
699060	270003	6.08	0.49903
687020	269961	6.12	0.537777
656145	270043	6.16	0.641939
642107	269930	6.2	0.689667
650795	270099	6.24	0.66083
589248	270144	6.28	0.88478
674339	269949	6.32	0.579603
699824	270123	6.36	0.497571
698829	270054	6.4	0.500198
699014	269940	6.44	0.498653
698570	269938	6.49	0.500066
699664	269911	6.53	0.496319
700623	269984	6.57	0.493845
701439	270081	6.61	0.492034
701555	269961	6.65	0.490662
701603	269982	6.69	0.490683
701235	270015	6.73	0.492139
700604	270037	6.77	0.494348
698536	270144	6.81	0.501892
696545	270005	6.85	0.507157
696823	270081	6.89	0.506893
696245	269997	6.93	0.50806
694700	269897	6.97	0.512226
694927	269967	7.01	0.512074
691431	270036	7.05	0.523999
693147	270107	7.09	0.519013
691982	269997	7.13	0.521881
691467	270054	7.17	0.524032
690288	270096	7.21	0.528222
689236	270094	7.25	0.531638
688437	270041	7.29	0.533807
687816	270215	7.33	0.537287
686161	270048	7.37	0.541317
684828	270215	7.41	0.547085
683701	270065	7.45	0.549542
682995	270093	7.49	0.5521
681676	270077	7.53	0.556317
679594	270003	7.57	0.562584
677036	269998	7.61	0.571029
676641	269983	7.65	0.572217
676333	269898	7.69	0.572533
674452	269941	7.73	0.57916
672160	269970	7.77	0.587062
671940	269949	7.81	0.587624
670796	269950	7.85	0.591467
670243	269830	7.89	0.592322
669238	270026	7.93	0.597333
667701	270066	7.97	0.602841
667305	269994	8.01	0.603576
667695	269931	8.05	0.601736
666475	269821	8.1	0.604934
664703	269775	8.14	0.610542
664868	269872	8.18	0.610792
665593	269770	8.22	0.607489
664664	269938	8.26	0.612033
663504	269875	8.3	0.615439
664482	269900	8.34	0.612333
664508	269847	8.38	0.611803
665473	270018	8.42	0.609963
666501	269997	8.46	0.606314
668430	269936	8.5	0.599302
668974	269950	8.54	0.597588
669291	269870	8.58	0.595854
669951	269907	8.62	0.593945
671182	269834	8.66	0.589205
673224	269790	8.7	0.582002
673631	269718	8.74	0.580041
675520	269880	8.78	0.57509
678818	269873	8.82	0.564072
680631	269984	8.86	0.558994
682102	270024	8.9	0.554469
684850	270322	8.94	0.547903
687915	270130	8.98	0.536255
689371	270273	9.02	0.532688
690446	270124	9.06	0.527941
693639	269982	9.1	0.516374
697150	270012	9.14	0.505262
698630	270088	9.18	0.501123
702229	269998	9.22	0.488809
706280	270137	9.26	0.477023
707974	270066	9.3	0.47104
712106	269945	9.34	0.456935
716009	269922	9.38	0.444443	2	0.665
719154	269946	9.42	0.43478
722548	270107	9.46	0.425526
726172	269906	9.5	0.412591
728994	270022	9.54	0.40483
731746	270070	9.58	0.39675
736488	270069	9.62	0.382205
738701	269869	9.66	0.373786
741827	269956	9.7	0.365008
745998	269762	9.74	0.350772
749315	269683	9.78	0.340129
750428	269685	9.82	0.336806
753734	269827	9.86	0.328098
757625	269605	9.9	0.314658
760898	269728	9.94	0.305983
763347	269697	9.98	0.298493
767786	269841	10.02	0.286646
771785	270015	10.06	0.276405
775032	269826	10.1	0.265382
778224	269949	10.14	0.257158
780674	269870	10.18	0.249425
784471	270088	10.22	0.240323
787298	269969	10.26	0.231236
790272	269983	10.3	0.222868
792667	269952	10.34	0.2158
795269	270009	10.38	0.2089
797469	269979	10.42	0.202433
800270	269980	10.46	0.194551
802984	269901	10.51	0.186273
804979	269828	10.55	0.18008
807286	269976	10.59	0.174874
809205	270035	10.63	0.170022
811391	270132	10.67	0.164759
813465	270273	10.71	0.160189
813902	269882	10.75	0.155722
815504	269851	10.79	0.151038
817483	269875	10.83	0.145784
819521	269976	10.87	0.141023
821519	270130	10.91	0.136826
821485	269759	10.95	0.133826
823141	269942	10.99	0.13082
824869	269994	11.03	0.126535
826802	270116	11.07	0.122284
827458	269932	11.11	0.118965
828271	269800	11.15	0.115655
829249	269764	11.19	0.112699
830416	269850	11.23	0.110251
831252	269780	11.27	0.107403
832296	269838	11.31	0.105062
833395	269865	11.35	0.102318
834310	269885	11.39	0.100015
835628	269968	11.43	0.097155
836676	270005	11.47	0.094642
837173	269856	11.51	0.092064
837581	269718	11.55	0.089816
839706	270234	11.59	0.088415
839968	270102	11.63	0.086613
840943	270106	11.67	0.084036
841299	269967	11.71	0.081925
842119	270068	11.75	0.080575
842709	270045	11.79	0.078807
843197	269984	11.83	0.076996
844094	270100	11.87	0.075569
844023	269993	11.91	0.074867
844554	270063	11.95	0.074035
844918	269917	11.99	0.071848
845982	270015	12.03	0.069833
845528	269789	12.07	0.069157
846251	269876	12.11	0.067959
846615	269893	12.15	0.067133
847322	269955	12.19	0.065771
847845	269913	12.23	0.064033
848208	269916	12.27	0.063094
848841	269994	12.31	0.062066
849246	269967	12.35	0.060767
849393	269886	12.39	0.059702
850134	269975	12.43	0.058482
850532	270005	12.47	0.057679
851130	270114	12.51	0.057005
851411	270088	12.55	0.056046
851741	270027	12.59	0.054665
851908	269958	12.64	0.053649
852081	269994	12.68	0.053492
852241	270000	12.72	0.05312
852549	269947	12.76	0.051865
853562	270154	12.8	0.050917
852990	269901	12.84	0.050317
853152	269870	12.88	0.049632
853096	269782	12.92	0.049045
853944	269929	12.96	0.048035
853957	269834	13	0.047209
854100	269970	13.04	0.047966
855336	270151	13.08	0.04622
855282	270032	13.12	0.045371
855397	269974	13.16	0.044585
855786	270013	13.2	0.043886
856120	270090	13.24	0.04365
855981	270016	13.28	0.043399
856369	270028	13.32	0.042479
857381	270247	13.36	0.041645
858037	270351	13.4	0.04079
857289	270054	13.44	0.040279
856936	269911	13.48	0.040014
857607	270054	13.52	0.039445
857673	270017	13.56	0.038963
857641	269955	13.6	0.03853
857730	269937	13.64	0.038147
857197	269718	13.68	0.037719
857291	269702	13.72	0.037339
858134	269860	13.76	0.036445
858378	269924	13.8	0.036339
858296	269864	13.84	0.036053
858574	269881	13.88	0.035466
858935	269932	13.92	0.034946
859334	270009	13.96	0.034542
858869	269782	14	0.033868
859527	269968	14.04	0.033695	3	0.665
858771	269751	14.08	0.033866
859330	269854	14.12	0.033261
859756	269940	14.16	0.032862
859423	269791	14.2	0.032492
859789	269880	14.24	0.032276
860091	269940	14.28	0.031986
860463	269994	14.32	0.031463
859964	269758	14.36	0.0308
860263	269783	14.4	0.030226
860098	269723	14.44	0.030157
860964	269968	14.48	0.029936
860747	269871	14.52	0.029694
860730	269840	14.56	0.02948
860777	269865	14.6	0.029566
861685	270136	14.64	0.029452
861374	269997	14.68	0.029106
861868	270091	14.72	0.028599
861713	270022	14.76	0.028429
862038	270116	14.8	0.028364
862058	270068	14.84	0.027912
862289	270130	14.88	0.027825
861496	269933	14.92	0.028254
861352	269851	14.96	0.027946
862105	270090	15	0.027972
861361	269865	15.04	0.02804
862007	270013	15.09	0.027586
861956	270010	15.13	0.027695
861742	269936	15.17	0.027637
862394	270038	15.21	0.026785
862063	269899	15.25	0.02649
862030	269874	15.29	0.026368
862118	269891	15.33	0.02628
862702	270050	15.37	0.026081
863247	270221	15.41	0.026084
862131	269852	15.45	0.02592
862876	270061	15.49	0.025719
862488	269966	15.53	0.025939
862604	269998	15.57	0.025903
862354	269874	15.61	0.025522
863349	270192	15.65	0.025577
862004	269795	15.69	0.025777
862550	269968	15.73	0.025794
862316	269860	15.77	0.025504
862895	270031	15.81	0.025419
862955	270019	15.85	0.025163
862483	269872	15.89	0.025169
862595	269880	15.93	0.024943
862784	269945	15.97	0.024992
863559	270171	16.01	0.024855
863823	270232	16.05	0.024675
863018	269998	16.09	0.024824
862229	269774	16.13	0.025014
862498	269840	16.17	0.024863
863109	270006	16.21	0.024653
863317	270067	16.25	0.024619
863133	269977	16.29	0.024349
863167	269986	16.33	0.024335
863027	269902	16.37	0.024
863720	270114	16.41	0.02396
863415	270025	16.45	0.024014
863028	269928	16.49	0.024214
863626	270116	16.53	0.024222
862997	269913	16.57	0.02417
863720	270091	16.61	0.023769
863587	270061	16.65	0.023865
863714	270097	16.69	0.023834
863784	270125	16.73	0.023885
863667	270061	16.77	0.023657
864518	270335	16.81	0.023723
864600	270355	16.85	0.023676
864168	270216	16.89	0.023643
864214	270239	16.93	0.023715
864522	270300	16.97	0.023421
863815	270085	17.01	0.023471
864119	270178	17.05	0.023454
864236	270210	17.09	0.023416
864195	270200	17.14	0.023439
864252	270198	17.18	0.023274
864527	270268	17.22	0.023141
864470	270240	17.26	0.023057
863822	270049	17.3	0.023153
864023	270104	17.34	0.023088
864701	270282	17.38	0.022805
864335	270195	17.42	0.023033
863993	270092	17.46	0.023066
864055	270118	17.5	0.023121
864602	270290	17.54	0.023129
863813	270018	17.58	0.022918
864077	270096	17.62	0.02288
864325	270183	17.66	0.022959
864394	270222	17.7	0.023105
863839	270058	17.74	0.023184
863519	269975	17.78	0.023326
863673	269980	17.82	0.022966
864350	270195	17.86	0.022994
863852	270051	17.9	0.023092
864180	270120	17.94	0.022812
864605	270296	17.98	0.023171
864348	270206	18.02	0.023091
864558	270239	18.06	0.022819
864327	270174	18.1	0.022879
864769	270306	18.14	0.022828
864800	270298	18.18	0.022681
864190	270117	18.22	0.022761
864006	270085	18.26	0.022974
864664	270290	18.3	0.022968
864199	270122	18.34	0.022779
864438	270200	18.38	0.022807
864212	270165	18.42	0.023104
864059	270236	18.46	0.024093
864238	270152	18.5	0.022928
864407	270236	18.54	0.023187
864744	270329	18.58	0.023084
864186	270149	18.62	0.023038
864452	270231	18.66	0.023029
864113	270116	18.7	0.022953	4	0.665
864379	270203	18.74	0.022985
864998	270369	18.78	0.022756
864186	270131	18.82	0.022888
864521	270231	18.86	0.022849
864623	270269	18.9	0.0229
864511	270244	18.94	0.022983
864331	270173	18.98	0.02286
864310	270175	19.02	0.022932
864080	270116	19.06	0.023039
864625	270283	19.1	0.023011
864291	270185	19.14	0.023065
864242	270153	19.18	0.022926
864294	270135	19.22	0.02264
865104	270394	19.26	0.022689
865382	270493	19.3	0.02279
864742	270325	19.34	0.023056
864424	270220	19.38	0.02301
865189	270461	19.42	0.023025
864921	270360	19.46	0.022882
864510	270238	19.5	0.022936
864313	270169	19.54	0.022874
865000	270380	19.58	0.022843
864359	270203	19.63	0.023037
865230	270474	19.67	0.023027
864434	270274	19.71	0.023433
864532	270262	19.75	0.023078
864713	270256	19.79	0.022557
864439	270280	19.83	0.02347
863831	270133	19.87	0.023829
864037	270233	19.91	0.024126
864286	270310	19.95	0.024118
864400	270279	19.99	0.023564
864518	270261	20.03	0.023107
865407	270478	20.07	0.0226
865712	270529	20.11	0.022231
865405	270456	20.15	0.022422
865594	270516	20.19	0.02243
865298	270428	20.23	0.022467
865409	270488	20.27	0.022678
865472	270542	20.31	0.022963
865154	270475	20.35	0.023233
864484	270269	20.39	0.023262
864349	270231	20.43	0.023297
865866	270716	20.47	0.023386
865574	270647	20.51	0.023571
865052	270466	20.55	0.023423
864670	270377	20.59	0.023677
865559	270644	20.63	0.023585
865205	270522	20.67	0.023491
865332	270592	20.72	0.023743
864562	270365	20.76	0.023858
865006	270466	20.8	0.023543
864899	270454	20.84	0.023721
865176	270537	20.88	0.023691
865515	270634	20.92	0.023616
865575	270646	20.96	0.02356
864918	270429	21	0.023464
865468	270570	21.04	0.023206
865334	270552	21.08	0.023405
865079	270494	21.12	0.023586
865351	270548	21.16	0.023328
866084	270751	21.2	0.02311
865868	270717	21.24	0.023389
864896	270428	21.28	0.023513
865388	270565	21.32	0.023373
865336	270558	21.36	0.02345
865015	270458	21.4	0.023453
865336	270560	21.44	0.023467
865467	270611	21.48	0.02355
865573	270634	21.52	0.023466
866466	270885	21.56	0.023231
866361	270854	21.6	0.023247
865935	270710	21.64	0.023157
865836	270701	21.68	0.023339
866136	270804	21.72	0.023416
865710	270671	21.76	0.023417
866311	270849	21.8	0.023335
865880	270715	21.84	0.023341
866273	270854	21.88	0.023475
865444	270590	21.92	0.023435
865807	270667	21.96	0.023132
865805	270654	22	0.023029
865969	270719	22.04	0.023143
865657	270601	22.08	0.022973
865728	270669	22.12	0.023354
865725	270653	22.16	0.023229
865378	270548	22.2	0.023258
865705	270682	22.24	0.023522
866123	270860	22.28	0.023915
865434	270616	22.32	0.023677
865691	270681	22.36	0.02355
865910	270739	22.4	0.023463
866146	270825	22.44	0.023564
865950	270743	22.48	0.023392
866231	270825	22.52	0.023343
866337	270830	22.56	0.023109
866278	270803	22.6	0.023038
865909	270713	22.64	0.023249
866585	270915	22.68	0.023172
866975	271038	22.72	0.02318
866902	271007	22.76	0.023113
866865	270983	22.8	0.023009
866670	270923	22.84	0.023017
865986	270711	22.88	0.023032
866659	270892	22.92	0.022788
866601	270851	22.96	0.022598
866718	270900	23	0.022702
866666	270900	23.04	0.022837
866707	270913	23.08	0.022838
866764	270936	23.13	0.022881
866588	270877	23.17	0.022848
867512	271155	23.21	0.022758
867399	271114	23.25	0.022711
866632	270894	23.29	0.022875
866379	270825	23.33	0.022959
866817	270957	23.37	0.022918	5	0.665
867352	271120	23.41	0.022883
867394	271154	23.45	0.023056
866997	271027	23.49	0.023032
866620	270878	23.53	0.022773
866211	270784	23.57	0.023055
866551	270916	23.61	0.023268
866894	270981	23.65	0.022917
867353	271145	23.69	0.023088
866744	270980	23.73	0.023299
867529	271163	23.77	0.022781
866264	270766	23.81	0.022767
866803	270944	23.85	0.022846
866894	270970	23.89	0.022826
866846	270965	23.93	0.022909
866619	270914	23.97	0.023075
866963	271008	24.01	0.022963
867206	271050	24.05	0.022681
867623	271218	24.09	0.022993
866745	270978	24.13	0.023279
866277	270824	24.17	0.023215
866754	270978	24.21	0.023256
866759	270974	24.25	0.02321
866523	270893	24.29	0.02315
866410	270870	24.33	0.023252
866343	270863	24.37	0.023368
866578	270897	24.41	0.02304
866391	270844	24.45	0.023086
866382	270844	24.49	0.023109
866290	270830	24.53	0.023232
866201	270803	24.57	0.023238
866990	271030	24.61	0.023075
866953	271025	24.65	0.02313
866808	271014	24.69	0.023415
866742	271014	24.73	0.023586
866471	270899	24.77	0.023335
866627	270892	24.81	0.022871
867199	271065	24.85	0.022823
867116	271064	24.89	0.02303
866654	270932	24.93	0.023134
867512	271198	24.97	0.023115
867520	271207	25.01	0.023169
867067	271078	25.05	0.023274
867197	271143	25.09	0.023476
867136	271145	25.13	0.023651
866049	270768	25.17	0.023342
866893	271026	25.22	0.023294
866720	270974	25.26	0.023311
866786	271022	25.3	0.023538
867655	271278	25.34	0.023408
867661	271273	25.38	0.023351
867185	271091	25.42	0.023075
866819	270989	25.46	0.023179
866419	270921	25.5	0.023652
866868	271057	25.54	0.023616
866747	271006	25.58	0.023507
866334	270888	25.62	0.023599
866817	271050	25.66	0.02369
867133	271141	25.7	0.023625
866717	271014	25.74	0.023651
867022	271075	25.78	0.023366
866800	270983	25.82	0.023178
866924	271068	25.86	0.023562
867571	271280	25.9	0.023642
867287	271188	25.94	0.023616
867365	271203	25.98	0.023538
867656	271280	26.02	0.023422
866994	271083	26.06	0.023505
867306	271205	26.1	0.023708
867809	271356	26.14	0.023655
867946	271409	26.18	0.02374
867340	271242	26.22	0.023926
867697	271366	26.26	0.024029
868201	271536	26.3	0.024131
868332	271575	26.34	0.024115
868361	271569	26.38	0.02399
866971	271176	26.42	0.024336
867345	271332	26.46	0.02466
867285	271279	26.5	0.024376
867366	271310	26.54	0.024423
867003	271189	26.58	0.024361
868204	271567	26.62	0.024381
867389	271336	26.66	0.024579
867155	271291	26.7	0.024813
867419	271364	26.74	0.024733
866890	271222	26.78	0.024928
866860	271278	26.82	0.025471
866437	271163	26.86	0.025615
866430	271149	26.9	0.025517
865917	271050	26.94	0.026028
865877	271079	26.98	0.026373
866556	271307	27.02	0.026501
866102	271210	27.06	0.026875
866000	271215	27.1	0.027182
865715	271138	27.14	0.027284
865087	270966	27.18	0.027489
865952	271258	27.22	0.027663
865581	271162	27.26	0.027831
865262	271096	27.3	0.028113
865620	271220	27.34	0.028211
864816	271020	27.38	0.028642
864719	271038	27.42	0.029044
864815	271078	27.46	0.029126
864315	270977	27.5	0.029589
864573	271125	27.54	0.030146
864805	271218	27.58	0.030314
864959	271276	27.62	0.030395
864067	271010	27.66	0.030509
864616	271192	27.71	0.03059
864437	271171	27.75	0.030882
863884	271046	27.79	0.031285
864119	271154	27.83	0.031569
863899	271098	27.87	0.031677
864208	271214	27.91	0.031835
864030	271192	27.95	0.032116
863623	271082	27.99	0.032264
863540	271050	28.03	0.032214
863710	271131	28.07	0.032444	6	0.67
864121	271279	28.11	0.032601
863516	271105	28.15	0.032733
863396	271047	28.19	0.032565
863523	271097	28.23	0.032649
862757	270850	28.27	0.032594
863271	270995	28.31	0.032459
862718	270848	28.35	0.03268
863407	271053	28.39	0.032586
863597	271100	28.43	0.032481
863862	271145	28.47	0.032164
863951	271165	28.51	0.032098
864449	271303	28.55	0.031946
863889	271095	28.59	0.031678
864354	271188	28.63	0.031239
865237	271438	28.67	0.031015
865175	271417	28.71	0.031002
864561	271215	28.75	0.030924
865386	271429	28.79	0.030553
865011	271271	28.83	0.030218
865015	271230	28.87	0.029867
865466	271339	28.91	0.029599
865200	271229	28.95	0.029378
865426	271264	28.99	0.029081
866148	271458	29.03	0.028813
865840	271376	29.07	0.028933
866148	271461	29.11	0.028838
865777	271312	29.15	0.028566
865607	271222	29.19	0.028261
866241	271389	29.23	0.027999
865848	271301	29.27	0.02829
865887	271322	29.31	0.028363
866314	271386	29.35	0.027784
866303	271350	29.39	0.027515
866466	271375	29.43	0.027298
866715	271441	29.47	0.027199
866666	271423	29.51	0.027177
866436	271313	29.55	0.026862
866986	271468	29.59	0.026719
866604	271347	29.63	0.026708
866677	271389	29.67	0.026867
866338	271273	29.71	0.026785
867074	271428	29.75	0.026159
866697	271336	29.79	0.026375
866912	271455	29.84	0.026804
866928	271470	29.87	0.026887
867299	271588	29.92	0.026902
867721	271711	29.96	0.026826
867258	271543	30	0.026635
867836	271693	30.04	0.026379
867899	271715	30.08	0.026397
867040	271436	30.12	0.026314
866763	271315	30.16	0.02603
867033	271390	30.2	0.025951
866918	271379	30.24	0.026158
866796	271358	30.28	0.026301
866978	271384	30.32	0.026044
866653	271295	30.36	0.026149
866817	271373	30.4	0.02637
867183	271494	30.44	0.026424
867018	271438	30.48	0.026388
867788	271622	30.52	0.025915
867483	271496	30.56	0.025662
867965	271670	30.6	0.025854
867775	271621	30.64	0.02594
868100	271736	30.68	0.02605
867978	271701	30.72	0.026077
867659	271572	30.76	0.025835
866736	271291	30.8	0.025901
867822	271659	30.84	0.026133
867754	271613	30.88	0.025928
867931	271671	30.92	0.02595
867614	271583	30.96	0.026043
867519	271576	31	0.026231
867382	271513	31.04	0.026065
867673	271603	31.08	0.026056
867359	271489	31.12	0.025925
867470	271516	31.16	0.025861
867599	271587	31.2	0.026115
866683	271316	31.24	0.026246
866930	271400	31.28	0.026301
867516	271562	31.32	0.026123
867889	271670	31.36	0.026051
867478	271542	31.4	0.026056
867690	271621	31.44	0.026161
866959	271397	31.48	0.026201
867228	271445	31.52	0.025901
867658	271582	31.56	0.025921
867534	271569	31.6	0.026135
868098	271769	31.64	0.026329
867648	271636	31.68	0.026394
868115	271768	31.72	0.026276
867919	271708	31.76	0.026288
868101	271789	31.8	0.026487
867830	271713	31.84	0.02656
867825	271739	31.88	0.026788
867562	271683	31.92	0.027006
867728	271742	31.96	0.027064
867497	271681	32	0.027158
867711	271773	32.04	0.027365
867449	271697	32.08	0.027415
867198	271642	32.12	0.027611
866900	271611	32.16	0.028128
867492	271791	32.21	0.028082
867322	271765	32.25	0.028308
868040	272011	32.29	0.028482
867143	271748	32.33	0.028632
867318	271848	32.37	0.029006
867561	272027	32.41	0.029857
866585	271708	32.45	0.029749
867420	271981	32.49	0.029842
866051	271631	32.53	0.030499
865722	271591	32.57	0.031022
866276	271767	32.61	0.03104
866099	271798	32.65	0.031757
865885	271827	32.69	0.032553
865298	271703	32.73	0.033052	7	0.665
864741	271592	32.77	0.033582
864604	271628	32.81	0.034237
864525	271682	32.85	0.03489
864086	271617	32.89	0.035494
864270	271757	32.93	0.036175
864351	271856	32.97	0.036784
863823	271759	33.01	0.037356
863290	271683	33.05	0.038115
862750	271630	33.09	0.039084
862862	271762	33.13	0.039885
862265	271639	33.17	0.040424
862364	271777	33.21	0.041309
861513	271622	33.25	0.042247
861720	271808	33.29	0.043247
861222	271723	33.33	0.043844
860946	271700	33.37	0.044375
861043	271805	33.41	0.044991
860272	271663	33.45	0.045831
860272	271774	33.49	0.04675
860132	271810	33.53	0.047414
860313	271949	33.57	0.048091
859625	271792	33.61	0.048592
859776	271917	33.65	0.049232
859082	271801	33.69	0.050089
859316	271908	33.73	0.050362
859495	272002	33.77	0.050671
858260	271660	33.81	0.051075
858238	271736	33.85	0.051762
858145	271723	33.89	0.051899
858387	271795	33.93	0.05186
858763	271876	33.97	0.051545
858511	271795	34.01	0.051535
858251	271756	34.05	0.051894
858328	271795	34.09	0.052015
858984	271976	34.13	0.051794
858882	271916	34.17	0.051565
858609	271800	34.21	0.05132
858939	271860	34.25	0.050952
859053	271869	34.29	0.050728
859641	271973	34.33	0.050049
859797	271948	34.37	0.049433
859535	271823	34.41	0.049085
859135	271647	34.45	0.048674
859019	271559	34.5	0.048249
859215	271540	34.54	0.047578
859879	271675	34.58	0.046958
860431	271775	34.62	0.046342
860210	271637	34.66	0.045777
860391	271612	34.7	0.045097
860892	271726	34.74	0.044731
861112	271721	34.78	0.044115
861248	271702	34.82	0.043602
861358	271676	34.86	0.043099
862134	271844	34.9	0.042464
862172	271772	34.94	0.041769
862161	271730	34.98	0.04145
862955	271896	35.02	0.040752
862341	271688	35.06	0.040632
862512	271707	35.1	0.040343
863528	271842	35.14	0.038812
863233	271638	35.18	0.037891
863462	271711	35.22	0.037899
864074	271892	35.26	0.037803
863967	271843	35.3	0.037676
863439	271629	35.34	0.037279
863660	271655	35.38	0.036919
863965	271739	35.42	0.03682
863859	271618	35.46	0.036094
864915	271888	35.5	0.035581
865432	272015	35.54	0.035287
864778	271771	35.58	0.034968
864907	271773	35.62	0.034649
865469	271902	35.66	0.034255
865597	271899	35.7	0.033898
865191	271718	35.74	0.033455
865561	271808	35.78	0.033238
865860	271876	35.82	0.033024
865805	271834	35.86	0.032819
865798	271794	35.9	0.032506
866165	271877	35.94	0.032239
866073	271852	35.98	0.032272
866249	271871	36.02	0.031972
866623	271974	36.06	0.031853
866677	271967	36.1	0.031654
866498	271898	36.14	0.031548
866371	271838	36.18	0.031381
866523	271839	36.22	0.030995
867518	272118	36.26	0.030721
867180	272014	36.3	0.030738
866812	271907	36.34	0.030807
866750	271892	36.38	0.030844
867019	271973	36.42	0.030816
866780	271882	36.46	0.030684
866883	271900	36.5	0.030565
866964	271912	36.54	0.030454
866921	271902	36.58	0.030483
867204	271983	36.62	0.030419
867078	271927	36.66	0.030282
867554	272077	36.7	0.030288
867237	271970	36.74	0.030226
867691	272113	36.79	0.030231
866967	271887	36.83	0.030239
866812	271823	36.87	0.030112
867266	271985	36.91	0.030274
867049	271921	36.95	0.030308
867466	272049	36.99	0.030285
867577	272079	37.03	0.030245
868212	272276	37.07	0.030228
867415	272012	37.11	0.030111
867097	271923	37.15	0.0302
867096	271922	37.19	0.030194
867133	271905	37.23	0.029958
867524	272036	37.27	0.030027
867186	271949	37.31	0.030184
867106	271928	37.35	0.030218
866600	271761	37.39	0.030149	8	0.665
867156	271976	37.43	0.030485
866953	272028	37.47	0.031443
867631	272086	37.51	0.030163
867687	272114	37.55	0.030249
867522	272086	37.59	0.030446
866996	271910	37.63	0.030355
866673	271808	37.67	0.030349
867038	271920	37.71	0.030328
866803	271847	37.75	0.030334
867651	272106	37.79	0.030277
867069	271919	37.83	0.03024
867300	272006	37.87	0.03036
866852	271840	37.91	0.030149
867686	272086	37.95	0.03002
867119	271904	37.99	0.029986
867255	271950	38.03	0.030013
867537	272060	38.07	0.030192
866549	271752	38.11	0.030207
867522	272051	38.15	0.030156
867757	272093	38.19	0.029894
867465	272020	38.23	0.030048
867482	272041	38.27	0.030177
867455	271998	38.31	0.029892
868238	272243	38.35	0.029887
867401	271996	38.39	0.030015
867229	271951	38.43	0.030089
867243	271955	38.47	0.030086
867650	272068	38.51	0.029965
867413	272002	38.55	0.030034
867675	272075	38.59	0.029958
867174	271929	38.63	0.03005
867628	272070	38.67	0.030039
867764	272099	38.71	0.029926
868173	272220	38.75	0.029866
868151	272218	38.79	0.029906
868121	272227	38.83	0.030058
868701	272397	38.87	0.02996
868096	272202	38.91	0.029917
868384	272288	38.95	0.029881
868461	272327	38.99	0.030004
868060	272203	39.03	0.030018
868118	272190	39.07	0.02976
868268	272218	39.12	0.029603
868667	272360	39.16	0.029743
868305	272273	39.2	0.029962
868607	272381	39.24	0.030072
868239	272260	39.28	0.030025
869073	272503	39.32	0.029872
868745	272408	39.36	0.029937
867985	272192	39.4	0.030122
867353	272005	39.44	0.030214
867973	272177	39.48	0.030029
867998	272169	39.52	0.029898
868692	272399	39.56	0.03
868415	272320	39.6	0.030065
868403	272321	39.64	0.030104
868267	272270	39.68	0.030035
867762	272114	39.72	0.030055
868052	272217	39.76	0.030155
867954	272205	39.8	0.03031
868476	272367	39.84	0.030295
868187	272257	39.89	0.030135
868192	272259	39.93	0.030139
867797	272147	39.97	0.030237
867591	272089	40.01	0.030292
868187	272272	40.05	0.030259
867871	272154	40.09	0.030103
867774	272137	40.13	0.030214
867049	271936	40.17	0.030432
867076	271967	40.21	0.030619
867434	272081	40.25	0.030633
867944	272230	40.29	0.030542
868370	272358	40.33	0.030496
867781	272196	40.37	0.030684
867977	272273	40.41	0.030812
867363	272099	40.45	0.030966
867711	272213	40.49	0.031006
867772	272240	40.53	0.031071
867058	272028	40.57	0.03117
867625	272210	40.61	0.031204
867419	272149	40.65	0.031234
867176	272084	40.69	0.031327
867209	272123	40.73	0.031564
867153	272110	40.77	0.031602
866848	272010	40.81	0.031566
866898	272009	40.85	0.031428
867465	272204	40.89	0.031569
866805	272020	40.93	0.031761
867202	272160	40.97	0.031888
866059	271818	41.01	0.032026
866276	271882	41.05	0.031992
866352	271924	41.09	0.032143
866533	272013	41.13	0.032409
866608	272040	41.17	0.032438
866567	272041	41.21	0.032552
866312	271985	41.25	0.032751
866425	272036	41.29	0.03288
866601	272111	41.33	0.033043
866523	272101	41.37	0.033163
866634	272138	41.41	0.033181
866198	271994	41.45	0.033122
866738	272177	41.49	0.033233
866925	272253	41.53	0.033376
866662	272184	41.57	0.033488
866018	271987	41.61	0.033532
865761	271907	41.65	0.033538
865714	271909	41.69	0.033676
865915	271980	41.73	0.033742
866328	272116	41.77	0.033793
866077	272043	41.81	0.033842
867016	272341	41.85	0.033867
866511	272183	41.89	0.033872
866357	272111	41.93	0.033677
865703	271903	41.97	0.033655
866611	272200	42.01	0.033753
865722	271965	42.05	0.034119	9	0.665
866414	272168	42.09	0.034
865635	271917	42.13	0.033948
866017	272030	42.17	0.03389
866022	272024	42.21	0.033827
866038	272025	42.25	0.033794
865749	271929	42.29	0.033751
865738	271929	42.34	0.03378
866190	272062	42.38	0.033705
866144	272048	42.42	0.033709
866572	272165	42.46	0.033565
866516	272150	42.5	0.033586
865546	271851	42.54	0.033633
866086	272011	42.58	0.033554
866152	272047	42.62	0.03368
866993	272311	42.66	0.033679
866797	272244	42.7	0.033634
866253	272070	42.74	0.033608
866300	272086	42.78	0.033618
865967	271993	42.82	0.033714
866347	272108	42.86	0.033678
866361	272111	42.9	0.033666
866292	272088	42.94	0.033655
866226	272079	42.98	0.033752
865883	271996	43.02	0.033957
865510	271895	43.06	0.034091
865605	271945	43.1	0.034258
865827	272026	43.14	0.034351
865560	271944	43.18	0.034366
866226	272180	43.22	0.034588
865378	271935	43.26	0.034765
865869	272128	43.3	0.035085
866097	272226	43.34	0.035303
865337	272024	43.38	0.035608
864937	271924	43.42	0.035821
865449	272125	43.46	0.036152
864795	271960	43.5	0.036489
864828	272004	43.54	0.036767
865332	272222	43.58	0.037259
864391	271970	43.62	0.037623
864143	271915	43.66	0.037814
864402	272054	43.7	0.038289
864976	272283	43.74	0.038689
864377	272175	43.78	0.039355
864069	272134	43.82	0.039818
864681	272387	43.86	0.040316
864334	272348	43.9	0.040897
863540	272179	43.94	0.041568
863782	272353	43.98	0.042376
863235	272245	44.02	0.042909
863473	272398	44.06	0.043553
863061	272362	44.1	0.04433
862739	272338	44.14	0.044971
862689	272424	44.18	0.045812
862597	272480	44.22	0.046515
862852	272645	44.26	0.047212
861584	272328	44.3	0.047903
861821	272495	44.34	0.048664
861737	272581	44.39	0.049593
860534	272284	44.43	0.050284
860335	272298	44.47	0.05092
860118	272311	44.51	0.051595
859599	272255	44.55	0.052491
859590	272333	44.59	0.053159
859108	272258	44.63	0.053801
859305	272391	44.67	0.054384
858808	272308	44.71	0.055001
859075	272463	44.75	0.055582
858599	272381	44.79	0.056151
858927	272541	44.83	0.056613
857824	272261	44.87	0.057192
858165	272433	44.91	0.057719
857907	272411	44.95	0.058214
858256	272564	44.99	0.058562
857579	272370	45.03	0.058736
857599	272405	45.07	0.058972
857648	272453	45.11	0.05924
857155	272330	45.15	0.059518
857173	272347	45.19	0.059611
857740	272523	45.23	0.059577
857611	272492	45.27	0.059659
857435	272432	45.31	0.059626
857051	272298	45.35	0.059527
857664	272470	45.39	0.059339
857875	272496	45.43	0.059
856715	272117	45.47	0.058913
857673	272391	45.51	0.058662
857784	272378	45.55	0.058264
858212	272452	45.59	0.057753
858611	272516	45.63	0.057235
858303	272369	45.67	0.056828
858801	272477	45.71	0.056415
859533	272637	45.75	0.055819
859431	272518	45.79	0.055103
859414	272441	45.83	0.054512
859185	272334	45.87	0.054228
859809	272466	45.91	0.053684
860015	272459	45.95	0.053087
860393	272493	45.99	0.052379
860537	272448	46.03	0.051631
861030	272549	46.07	0.051176
861074	272493	46.11	0.050599
860456	272253	46.15	0.050232
861000	272348	46.19	0.049594
860634	272172	46.23	0.049096
861741	272445	46.27	0.04846
861855	272405	46.31	0.047832
862325	272487	46.35	0.047282
863064	272650	46.39	0.0467
862379	272401	46.43	0.046431
863346	272637	46.47	0.045858
862819	272391	46.51	0.0452
862980	272393	46.55	0.044797
862795	272281	46.59	0.044354
863229	272368	46.63	0.043941
864035	272583	46.67	0.043617
864456	272676	46.71	0.043288	10	0.665
863755	272397	46.75	0.04281
863865	272391	46.79	0.042474
863944	272402	46.83	0.042359
864249	272457	46.88	0.042019
864281	272432	46.92	0.041729
864250	272405	46.96	0.041587
865090	272639	47	0.041333
865042	272603	47.04	0.04116
865444	272693	47.08	0.040858
865672	272745	47.12	0.040694
865154	272549	47.16	0.040423
865285	272558	47.2	0.040157
865400	272569	47.24	0.039949
866047	272754	47.28	0.039794
865025	272422	47.32	0.03971
865611	272585	47.36	0.039532
865712	272600	47.4	0.039393
865707	272585	47.44	0.039283
865516	272514	47.48	0.039193
865665	272550	47.52	0.039103
866178	272706	47.56	0.039057
865530	272486	47.6	0.038925
865429	272428	47.64	0.038709
865525	272434	47.68	0.038509
865914	272553	47.72	0.03848
865569	272450	47.76	0.038526
866381	272694	47.8	0.038431
866155	272613	47.84	0.038349
866864	272814	47.88	0.038167
866161	272596	47.92	0.038193
866044	272560	47.96	0.0382
866245	272612	48	0.038107
866092	272550	48.04	0.037993
866092	272533	48.08	0.037853
866129	272557	48.12	0.037955
865921	272483	48.16	0.037884
866692	272719	48.2	0.037829
866222	272565	48.24	0.037779
866048	272497	48.28	0.03767
866586	272674	48.32	0.037733
866505	272650	48.36	0.037746
866757	272720	48.4	0.037669
866463	272586	48.44	0.037326
866627	272643	48.49	0.037371
866632	272668	48.53	0.037564
866301	272542	48.57	0.037384
866532	272600	48.61	0.037263
867149	272787	48.65	0.037204
867432	272881	48.69	0.037245
866736	272699	48.73	0.03755
866709	272691	48.77	0.037554
866425	272595	48.81	0.037499
866623	272635	48.85	0.037315
866524	272612	48.89	0.037383
866398	272581	48.93	0.037454
866920	272738	48.97	0.037394
866612	272674	49.01	0.037666
866928	272744	49.05	0.037423
866465	272574	49.09	0.037222
866311	272523	49.13	0.037201
867214	272828	49.17	0.037374
867379	272869	49.21	0.037284
867470	272893	49.25	0.037246
866985	272766	49.29	0.037457
867095	272781	49.33	0.037295
867025	272724	49.37	0.037006
867309	272820	49.41	0.037061
867384	272862	49.45	0.037213
867404	272905	49.49	0.037516
867734	272997	49.53	0.037418
867910	273020	49.57	0.037151
867485	272864	49.61	0.036968
867299	272851	49.65	0.037343
867069	272830	49.69	0.037767
866718	272686	49.73	0.03749
867458	272902	49.77	0.037351
867055	272788	49.81	0.037456
867300	272902	49.85	0.037761
866657	272717	49.89	0.037904
867010	272806	49.93	0.037722
867288	272896	49.97	0.037743
867769	273029	50.01	0.037591
867390	272950	50.05	0.037923
867013	272865	50.09	0.038201
868022	273157	50.13	0.03799
866659	272726	50.17	0.037973
865996	272533	50.22	0.038102
865997	272566	50.26	0.038372
866470	272712	50.3	0.038348
866335	272678	50.34	0.038418
866565	272745	50.38	0.038374
866540	272768	50.42	0.038628
866709	272834	50.46	0.038734
866359	272694	50.5	0.038488
866174	272633	50.54	0.038465
866236	272672	50.58	0.038626
865828	272599	50.62	0.039084
865689	272570	50.66	0.039205
866007	272651	50.7	0.039048
866838	272931	50.74	0.039199
866052	272698	50.78	0.039319
865888	272653	50.82	0.039373
865386	272537	50.86	0.039721
866013	272722	50.9	0.039618
865772	272640	50.94	0.039568
866081	272730	50.98	0.039507
865800	272687	51.02	0.039883
865614	272675	51.06	0.040267
866024	272818	51.1	0.040381
865780	272748	51.14	0.040438
866348	272945	51.18	0.040587
865638	272752	51.22	0.04084
865615	272769	51.26	0.04104
865579	272784	51.3	0.041258
865742	272863	51.34	0.041486
865112	272700	51.38	0.041779
865053	272732	51.42	0.042197	11	0.671
865359	272862	51.46	0.042473
864529	272639	51.5	0.042793
864458	272656	51.54	0.043118
864675	272785	51.58	0.043617
863780	272573	51.62	0.044198
864119	272724	51.66	0.044562
863903	272722	51.7	0.045108
864146	272848	51.74	0.045514
863287	272641	51.78	0.046044
863586	272805	51.82	0.046618
862784	272618	51.86	0.047166
862756	272677	51.9	0.047726
862116	272557	51.94	0.048406
862127	272646	51.98	0.049112
861964	272676	52.02	0.049785
862075	272797	52.06	0.050493
861817	272800	52.1	0.051192
861887	272926	52.14	0.052048
860912	272711	52.18	0.052822
860736	272749	52.22	0.053596
860092	272638	52.26	0.054364
859849	272664	52.3	0.055214
858792	272436	52.34	0.0561
858967	272592	52.38	0.05693
858454	272512	52.42	0.057614
859151	272817	52.46	0.058304
858578	272774	52.5	0.059451
853743	272634	52.54	0.071005
857333	272531	52.58	0.060711
857038	272527	52.63	0.061453
857148	272657	52.66	0.062237
856542	272548	52.71	0.062929
856408	272580	52.75	0.063545
856338	272622	52.79	0.064076
855785	272501	52.83	0.06453
855991	272623	52.87	0.064996
856199	272746	52.91	0.065464
855968	272732	52.95	0.065956
855499	272642	52.99	0.066447
855283	272621	53.03	0.066842
855110	272604	53.07	0.067157
854873	272569	53.11	0.067491
854942	272607	53.15	0.067624
855514	272812	53.19	0.06781
855401	272794	53.23	0.067959
855536	272830	53.27	0.067901
855248	272738	53.31	0.067899
855902	272920	53.35	0.06768
855531	272787	53.39	0.067559
855761	272859	53.43	0.067548
855476	272760	53.47	0.067481
855442	272725	53.51	0.067282
855530	272689	53.55	0.066753
856224	272848	53.59	0.06624
855814	272664	53.63	0.0658
855555	272508	53.67	0.065193
856007	272566	53.71	0.064483
857260	272884	53.75	0.063816
857886	273016	53.79	0.063261
856802	272625	53.83	0.062881
857220	272691	53.87	0.062329
857154	272592	53.91	0.061685
857960	272771	53.95	0.061047
858267	272773	53.99	0.060258
857905	272582	54.03	0.059631
858262	272610	54.07	0.058926
858868	272697	54.11	0.058056
859404	272779	54.15	0.057328
860686	273079	54.19	0.056448
860384	272909	54.23	0.055836
861209	273103	54.27	0.055278
860390	272761	54.31	0.054599
860825	272824	54.35	0.053982
861709	273046	54.39	0.053502
861126	272792	54.43	0.052931
861158	272761	54.47	0.052592
860864	272596	54.51	0.051998
861274	272667	54.55	0.051513
861360	272625	54.59	0.050941
862324	272885	54.63	0.050569
862163	272782	54.67	0.05014
863247	273081	54.71	0.049778
862954	272961	54.75	0.049553
862810	272890	54.8	0.049343
863142	272943	54.84	0.048914
862956	272833	54.88	0.048492
863881	273091	54.92	0.048208
862862	272785	54.96	0.048341
862672	272667	55	0.047863
862594	272594	55.04	0.047464
863299	272767	55.08	0.047053
863880	272937	55.12	0.046941
863510	272801	55.16	0.046784
863586	272923	55.2	0.047592
863593	272807	55.24	0.046617
863438	272714	55.28	0.046253
863588	272753	55.32	0.046184
863722	272788	55.36	0.046124
863277	272645	55.4	0.046104
863698	272756	55.44	0.045922
864701	273050	55.48	0.045735
864295	272921	55.52	0.045728
864473	272973	55.56	0.045694
864393	272944	55.6	0.045663
863723	272712	55.64	0.045494
863684	272689	55.68	0.045406
864303	272884	55.72	0.045402
863629	272672	55.76	0.045409
863830	272715	55.8	0.04524
863857	272714	55.84	0.045162
863593	272639	55.88	0.04523
863518	272612	55.92	0.045203
863578	272648	55.96	0.045344
863348	272554	56	0.045167
863313	272541	56.04	0.045151
862961	272435	56.08	0.045193	12	0.665
863324	272551	56.12	0.045205
863977	272746	56.16	0.045113
863694	272636	56.2	0.044942
863855	272671	56.24	0.044812
864287	272811	56.28	0.044842
863546	272592	56.32	0.044965
863860	272700	56.36	0.045038
863518	272593	56.4	0.045046
863900	272698	56.44	0.044918
863772	272654	56.48	0.044888
864180	272792	56.52	0.044964
863997	272767	56.56	0.045234
863913	272738	56.6	0.045214
864095	272799	56.64	0.045243
864539	272943	56.68	0.045275
863861	272748	56.72	0.045432
864136	272824	56.76	0.045342
863613	272666	56.8	0.045401
863874	272754	56.84	0.045447
863884	272777	56.88	0.045611
863736	272742	56.92	0.045708
863501	272680	56.96	0.045809
863775	272775	57	0.045879
863196	272598	57.04	0.045927
863231	272630	57.08	0.0461
863432	272726	57.12	0.046368
862786	272528	57.16	0.046418
863183	272666	57.21	0.046522
863880	272902	57.25	0.046652
864723	273212	57.29	0.047012
864214	273105	57.33	0.047456
864386	273155	57.37	0.04742
864237	273120	57.41	0.04752
864735	273303	57.45	0.047731
864078	273155	57.49	0.048222
864221	273231	57.53	0.048476
863968	273186	57.57	0.048764
863734	273161	57.61	0.049168
863352	273084	57.65	0.049529
863086	273046	57.69	0.049909
863715	273259	57.73	0.050024
862597	272960	57.77	0.050475
863048	273149	57.81	0.050857
862308	272981	57.85	0.051403
862536	273102	57.89	0.051805
862005	272981	57.94	0.052194
861186	272998	57.98	0.054473
861614	272955	58.02	0.053
861215	272903	58.06	0.053614
860944	272875	58.1	0.054091
860756	272871	58.14	0.05455
860919	272988	58.18	0.055088
860559	272927	58.22	0.055527
860117	272867	58.26	0.056188
859707	272794	58.3	0.056659
859632	272829	58.34	0.057144
858770	272648	58.38	0.057908
858924	272765	58.42	0.05847
858979	272851	58.46	0.059036
859278	272998	58.5	0.059464
858735	272887	58.54	0.059972
858881	273009	58.58	0.060595
858794	273055	58.62	0.061202
857830	272834	58.66	0.061908
858216	273040	58.7	0.062594
857351	272840	58.74	0.063214
856555	272661	58.78	0.063827
857035	272887	58.82	0.064431
856913	272917	58.86	0.064999
857228	273083	58.9	0.06554
856241	272841	58.94	0.066138
856277	272919	58.98	0.066686
856503	273059	59.02	0.067247
856200	273026	59.06	0.067771
855939	272997	59.1	0.068218
854936	272761	59.14	0.06891
854645	272739	59.18	0.069495
854644	272794	59.22	0.069951
854571	272811	59.26	0.070284
854377	272766	59.3	0.070424
855185	273047	59.34	0.070613
854931	272992	59.38	0.070829
854859	272995	59.42	0.071043
854396	272864	59.46	0.071182
854360	272866	59.5	0.071293
854866	273036	59.54	0.071362
855041	273103	59.58	0.071454
854707	272956	59.62	0.071121
854762	272936	59.66	0.070812
855044	272981	59.7	0.07044
855412	273063	59.74	0.070148
855633	273096	59.78	0.069839
855716	273073	59.82	0.069431
855890	273058	59.86	0.06885
855876	272978	59.9	0.068227
856336	273057	59.94	0.067669
857650	273417	59.98	0.067183
857257	273221	60.02	0.066601
857111	273092	60.06	0.065922
857056	272997	60.1	0.065283
857413	273054	60.14	0.064816
857127	272905	60.19	0.064338
858201	273166	60.23	0.063671
858102	273044	60.27	0.062926
858109	272971	60.31	0.062305
859075	273222	60.35	0.061842
859524	273302	60.39	0.061325
859029	273074	60.43	0.060743
858868	272969	60.47	0.060299
859622	273159	60.51	0.05989
859866	273177	60.55	0.0594
860137	273197	60.59	0.058856
860395	273226	60.63	0.05842
861021	273379	60.67	0.058043
860241	273100	60.71	0.057784
860312	273083	60.75	0.057459	13	0.666
860762	273174	60.79	0.057032
861184	273272	60.83	0.056736
860251	272943	60.87	0.056464
860493	272999	60.91	0.056293
860534	272988	60.95	0.056095
861404	273228	60.99	0.055799
861862	273352	61.03	0.055623
861524	273226	61.07	0.055469
861843	273317	61.11	0.055385
862578	273536	61.15	0.055269
862002	273334	61.19	0.05511
861618	273203	61.23	0.055034
861768	273241	61.27	0.054955
862277	273393	61.31	0.054878
861857	273250	61.35	0.054797
861766	273205	61.39	0.054664
862308	273370	61.43	0.054607
861682	273172	61.47	0.054611
861856	273214	61.51	0.054503
862822	273519	61.55	0.054493
861395	273072	61.59	0.054537
861567	273126	61.63	0.054532
861799	273198	61.67	0.05452
862059	273270	61.71	0.054434
861439	273077	61.75	0.054463
861271	273020	61.79	0.054432
861604	273123	61.83	0.054411
861274	273020	61.87	0.054424
861502	273096	61.91	0.054455
861484	273091	61.95	0.054461
861417	273081	61.99	0.054553
861083	272994	62.03	0.054709
861935	273274	62.07	0.054791
861570	273370	62.11	0.056534
861351	273154	62.15	0.055327
861123	273026	62.19	0.054868
861073	273017	62.23	0.054925
861374	273122	62.27	0.055004
861316	273125	62.31	0.05518
860915	273023	62.35	0.055387
860540	272922	62.39	0.055535
860534	272938	62.43	0.055683
860648	272975	62.47	0.05569
860742	273020	62.52	0.055815
860679	273016	62.56	0.055947
861459	273279	62.6	0.056075
861665	273366	62.64	0.056253
860443	272996	62.68	0.056399
860245	272964	62.72	0.056653
860992	273203	62.76	0.056669
860188	272970	62.8	0.056852
860051	272959	62.84	0.057119
861063	273297	62.88	0.057258
860657	273197	62.92	0.057496
860455	273153	62.96	0.057661
860519	273195	63	0.05784
860046	273082	63.04	0.058146
860011	273099	63.08	0.058378
860001	273105	63.12	0.058454
860089	273152	63.16	0.058611
860166	273203	63.2	0.058829
859416	272990	63.24	0.059037
859916	273178	63.28	0.059277
859913	273211	63.32	0.059557
859049	272969	63.36	0.059825
858699	272881	63.4	0.060017
858960	272985	63.44	0.06019
858099	273036	63.48	0.062868
858960	273040	63.52	0.060644
859022	273086	63.56	0.06086
859175	273160	63.6	0.061069
859177	273178	63.64	0.061212
858891	273119	63.68	0.061475
858997	273170	63.72	0.061618
859061	273210	63.76	0.06178
858781	273155	63.8	0.06206
859441	273380	63.84	0.062184
858677	273173	63.88	0.062481
858339	273078	63.92	0.062584
858823	273252	63.96	0.062749
858246	273092	64	0.062944
858495	273195	64.04	0.063139
858261	273150	64.08	0.063382
858690	273302	64.12	0.063509
858473	273253	64.16	0.063675
857887	273080	64.2	0.063786
858275	273204	64.24	0.06379
857653	273036	64.28	0.064038
857925	273126	64.32	0.064066
858659	273362	64.36	0.064085
858186	273219	64.4	0.064147
857741	273095	64.44	0.064293
857744	273102	64.48	0.064343
857552	273032	64.52	0.06427
858052	273175	64.56	0.064136
857687	273050	64.6	0.064064
858609	273343	64.64	0.064059
857941	273124	64.69	0.064007
857980	273118	64.73	0.063855
858450	273252	64.77	0.063727
858898	273363	64.81	0.063467
858505	273227	64.85	0.063377
858386	273189	64.89	0.063376
858260	273146	64.93	0.063352
858246	273130	64.97	0.063257
858497	273173	65.01	0.062953
858873	273243	65.05	0.062544
858993	273260	65.09	0.06237
858673	273149	65.13	0.062294
858926	273216	65.17	0.062183
859499	273374	65.21	0.061983
859334	273293	65.25	0.061748
859410	273275	65.29	0.061401
859511	273243	65.33	0.060873
859989	273341	65.37	0.060429
859610	273180	65.41	0.060095	14	0.665
859878	273232	65.45	0.059822
859917	273217	65.49	0.059596
860195	273263	65.53	0.059248
860008	273168	65.57	0.058954
860235	273207	65.61	0.058682
859905	273068	65.65	0.0584
860113	273093	65.69	0.058062
860256	273114	65.73	0.057861
860858	273261	65.77	0.057497
860987	273277	65.81	0.057292
860993	273261	65.85	0.057144
860664	273154	65.89	0.057123
861227	273302	65.93	0.05687
861336	273298	65.97	0.056553
861298	273263	66.01	0.056364
860924	273127	66.05	0.056221
861420	273265	66.09	0.056061
861672	273323	66.13	0.055881
861620	273298	66.17	0.055811
861124	273143	66.21	0.05583
861119	273120	66.25	0.055653
861353	273161	66.29	0.05538
861081	273068	66.33	0.055324
861232	273115	66.37	0.055317
861738	273276	66.41	0.055321
861920	273316	66.45	0.055176
861822	273253	66.49	0.054913
861919	273288	66.53	0.054948
861623	273196	66.57	0.054963
862062	273332	66.61	0.054937
862555	273486	66.65	0.054918
862366	273429	66.69	0.054942
862107	273351	66.73	0.054976
862331	273420	66.77	0.054959
861889	273278	66.81	0.054944
861996	273314	66.85	0.054961
861502	273162	66.89	0.054999
862553	273499	66.93	0.05503
862003	273341	66.97	0.055165
861872	273308	67.01	0.055235
861977	273337	67.05	0.0552
862231	273403	67.09	0.05508
861902	273329	67.13	0.05533
861723	273294	67.18	0.055509
861834	273314	67.22	0.055384
861885	273329	67.26	0.055374
862004	273393	67.3	0.05559
862421	273544	67.34	0.055744
861953	273396	67.38	0.055748
862189	273458	67.42	0.055642
862276	273494	67.46	0.055711
862058	273444	67.5	0.055869
861861	273397	67.54	0.055996
861898	273408	67.58	0.05599
861723	273358	67.62	0.056036
862297	273530	67.66	0.055953
861874	273424	67.7	0.056185
861770	273422	67.74	0.05644
862346	273613	67.78	0.056508
861528	273360	67.82	0.056562
861796	273441	67.86	0.056528
861344	273316	67.91	0.05668
861163	273267	67.95	0.056749
862045	273534	67.99	0.056643
861969	273518	68.03	0.05671
861349	273355	68.07	0.056988
861250	273344	68.11	0.057156
861297	273367	68.15	0.057223
861817	273514	68.19	0.057074
861997	273571	68.23	0.057073
861663	273479	68.27	0.057188
861297	273385	68.31	0.057371
860937	273285	68.35	0.057488
860841	273252	68.39	0.057468
861040	273333	68.43	0.057614
860976	273322	68.47	0.057691
860896	273306	68.51	0.057768
861570	273511	68.55	0.057695
861030	273357	68.59	0.057838
861192	273413	68.63	0.057876
861048	273374	68.67	0.057931
861006	273449	68.71	0.058658
861426	273512	68.75	0.058079
861763	273611	68.79	0.058013
860938	273333	68.83	0.057881
861235	273421	68.87	0.057829
861621	273554	68.91	0.057915
860938	273343	68.95	0.057963
861117	273388	68.99	0.057866
860603	273232	69.03	0.057925
861279	273473	69.07	0.058142
861400	273501	69.11	0.058056
862247	273728	69.15	0.057712
861515	273479	69.19	0.057575
860862	273288	69.23	0.057709
861267	273430	69.27	0.05782
861281	273412	69.31	0.057635
861458	273433	69.35	0.057345
861386	273401	69.39	0.05727
862492	273734	69.43	0.057122
862280	273645	69.47	0.056943
861644	273435	69.51	0.056876
862375	273646	69.55	0.056703
861696	273435	69.59	0.05674
862279	273622	69.63	0.056757
861915	273492	69.67	0.056637
862250	273579	69.71	0.056479
861844	273419	69.75	0.056222
862568	273643	69.79	0.056175
862383	273599	69.83	0.056296
862435	273615	69.87	0.056292
862693	273672	69.91	0.056088
862359	273548	69.95	0.055939
862345	273543	69.99	0.055934
862563	273623	70.03	0.056024
863033	273745	70.07	0.055801	15	0.665
862895	273682	70.11	0.055643
862304	273512	70.15	0.055786
862423	273560	70.19	0.055871
861951	273411	70.23	0.055877
862221	273462	70.28	0.055592
862628	273574	70.32	0.055451
862097	273430	70.36	0.055652
862688	273640	70.4	0.055837
862203	273468	70.44	0.055688
862717	273615	70.48	0.055556
862753	273623	70.52	0.055528
862414	273528	70.56	0.055631
862274	273512	70.6	0.055865
862476	273582	70.64	0.055913
862017	273446	70.68	0.055992
861635	273331	70.72	0.056043
862571	273621	70.76	0.055986
861884	273403	70.8	0.055986
863513	273909	70.84	0.055897
862845	273703	70.88	0.055946
862517	273625	70.92	0.05616
862594	273672	70.96	0.056346
862150	273552	71	0.056517
862150	273544	71.04	0.056452
862781	273733	71.08	0.05636
862693	273708	71.12	0.056384
862002	273513	71.16	0.056583
861618	273420	71.2	0.05682
861972	273535	71.24	0.056842
862316	273659	71.28	0.056964
861521	273417	71.32	0.057049
861565	273430	71.36	0.057041
861726	273539	71.4	0.057518
861520	273446	71.44	0.05729
860576	273143	71.48	0.057263
860705	273210	71.52	0.057477
860953	273303	71.56	0.057595
861095	273366	71.6	0.057742
861273	273431	71.64	0.057812
861575	273509	71.68	0.057665
861582	273516	71.72	0.057704
861868	273632	71.76	0.057912
862000	273689	71.8	0.058036
860960	273357	71.84	0.058021
861679	273603	71.88	0.058167
861319	273521	71.92	0.058433
861023	273459	71.96	0.058696
860813	273376	72	0.058562
861345	273529	72.04	0.05843
861737	273659	72.08	0.058476
861372	273581	72.12	0.058788
861281	273564	72.16	0.058886
861308	273554	72.2	0.058733
861226	273533	72.24	0.058774
861235	273548	72.28	0.058874
860949	273459	72.32	0.058889
860861	273425	72.36	0.05884
861116	273499	72.41	0.058782
860771	273400	72.45	0.058869
860632	273394	72.49	0.059183
861339	273642	72.53	0.059376
860591	273359	72.57	0.059002
861050	273492	72.61	0.058897
861052	273503	72.65	0.058982
860722	273426	72.69	0.059211
861104	273572	72.73	0.059414
860825	273475	72.77	0.059345
861213	273585	72.81	0.059236
861132	273572	72.85	0.059341
860780	273491	72.89	0.059594
860896	273529	72.93	0.059604
860607	273415	72.97	0.059421
860650	273447	73.01	0.059572
860570	273453	73.05	0.059831
860186	273344	73.09	0.059938
860599	273459	73.13	0.059804
860336	273358	73.17	0.059661
859976	273255	73.21	0.059755
860047	273353	73.25	0.060376
861050	273611	73.29	0.059876
860625	273476	73.33	0.059876
860280	273357	73.37	0.059799
860470	273420	73.41	0.059821
859944	273306	73.45	0.060258
860178	273401	73.49	0.060428
860217	273417	73.53	0.060458
860057	273367	73.57	0.060465
859954	273332	73.61	0.060446
860088	273377	73.65	0.060466
859974	273343	73.69	0.060485
859289	273126	73.73	0.060491
859551	273250	73.77	0.060826
860134	273483	73.81	0.061218
859445	273291	73.85	0.061441
859836	273463	73.89	0.061833
859604	273318	73.93	0.061247
860071	273463	73.97	0.061218
859592	273346	74.01	0.061509
859799	273418	74.05	0.06156
859762	273420	74.09	0.061673
859709	273418	74.13	0.061795
859236	273308	74.17	0.062128
859111	273260	74.21	0.062061
859650	273420	74.25	0.061966
859424	273379	74.29	0.062221
859079	273272	74.33	0.062243
858644	273157	74.37	0.062436
858185	273027	74.41	0.062568
858605	273174	74.45	0.062678
857913	272979	74.49	0.062886
858358	273114	74.53	0.062831
858546	273175	74.57	0.062841
858341	273160	74.61	0.063255
858257	273193	74.65	0.063747
857994	273030	74.69	0.063093
858351	273115	74.73	0.062858	16	0.665
858096	273117	74.77	0.063543
858224	273174	74.81	0.063677
858145	273169	74.86	0.063843
857774	273089	74.9	0.064157
858002	273174	74.94	0.064259
858707	273436	74.98	0.064568
858534	273386	75.02	0.06461
857648	273116	75.06	0.06471
858071	273269	75.1	0.064861
857743	273181	75.14	0.064996
857762	273157	75.18	0.064749
857867	273215	75.22	0.064951
857785	273199	75.26	0.065034
858303	273394	75.3	0.065281
858024	273353	75.34	0.065676
857966	273286	75.38	0.065276
857329	273096	75.42	0.065382
857893	273331	75.46	0.065838
857852	273312	75.5	0.065789
857136	273094	75.54	0.065872
857761	273304	75.58	0.065962
858078	273427	75.62	0.066143
857621	273286	75.66	0.066181
857952	273395	75.7	0.06621
857723	273370	75.74	0.066605
858167	273512	75.78	0.066609
857495	273297	75.82	0.066602
857651	273377	75.86	0.066852
857963	273487	75.9	0.066938
857978	273500	75.94	0.067006
857095	273233	75.98	0.067125
857534	273403	76.02	0.067373
857936	273534	76.06	0.067396
857347	273369	76.1	0.067584
856922	273218	76.14	0.067456
857407	273409	76.18	0.067755
856587	273169	76.22	0.067932
857082	273327	76.26	0.067934
856663	273207	76.3	0.068046
856697	273261	76.34	0.068401
856779	273293	76.38	0.068449
856788	273300	76.42	0.068483
857363	273476	76.46	0.068422
856361	273166	76.5	0.068501
856650	273255	76.54	0.068475
856600	273258	76.58	0.068631
856273	273194	76.62	0.068963
857301	273539	76.66	0.069103
856723	273372	76.7	0.069247
856256	273237	76.74	0.069362
855855	273099	76.78	0.06928
855974	273162	76.82	0.069486
855887	273149	76.86	0.069607
856095	273213	76.91	0.069588
856393	273332	76.95	0.069784
856443	273367	76.99	0.069941
855751	273179	77.03	0.070212
856176	273284	77.07	0.06996
855446	273059	77.11	0.070026
855933	273258	77.15	0.070384
855789	273224	77.19	0.070483
855664	273209	77.23	0.070688
855710	273233	77.27	0.070765
855363	273142	77.31	0.070928
855126	273113	77.35	0.071313
855158	273147	77.39	0.071509
855314	273217	77.43	0.071675
854910	273111	77.47	0.071865
855344	273268	77.51	0.072016
855318	273355	77.55	0.072801
855150	273195	77.59	0.071925
854777	273211	77.63	0.073039
849492	273270	77.67	0.087482
841700	273338	77.71	0.108779
852438	273239	77.75	0.079436
856160	273484	77.79	0.071648
855279	273317	77.83	0.07259
854336	273063	77.87	0.072981
854796	273257	77.91	0.073367
854781	273306	77.95	0.07381
854023	273085	77.99	0.073986
854938	273355	78.03	0.073801
855162	273444	78.07	0.073944
854441	273326	78.11	0.07487
854854	273332	78.15	0.073832
854898	273360	78.19	0.073947
855291	273448	78.23	0.073637
854883	273304	78.27	0.073525
854474	273198	78.31	0.073729
855130	273397	78.35	0.073641
854578	273215	78.39	0.073596
854906	273325	78.43	0.073638
854483	273230	78.47	0.073969
854702	273287	78.51	0.073862
854407	273204	78.55	0.073955
854593	273280	78.59	0.074091
854510	273249	78.63	0.074055
854659	273295	78.67	0.074041
[truncated: 135 more rows]

## Sheet: 1D_A260_W256A
FlowCell Text Data File: 3_w256A.csv
Software Version: 1.56A
Date: 2021-07-12
Time: 17:29:53
User:
Experiment name:
*** CENTRIFUGE SETTINGS ***
Rotor Manufacturer: Beckman
Rotor Model: SW40Ti
Speed: 40 rpm
Gradient: Sucrose 15.0% to 50.0% v/v
Time: 1.5hr
w2t: x 10^0
Number of Tubes: 2
Sample Volume: 0.3 ml
Temperature: 4.0 deg C
*** FRACTIONATION SETTINGS ***
Volume displaced/mm: 0.143 ml/mm
Tubing length: 360 mm
Total Dead Volume (= last fraction): 0.333 ml
Scan Speed: 0.20 mm/sec
Total Distance: 84.1 mm
Upper Limit to Slow-down Distance: 37.50 mm
Start mode: Slow-down distance
Fail-safe Distance (M): 0 mm
Number of fractions: 18
Distance/fraction: 4.67 mm
Start Distance: 0.00 mm
Volume/fraction: 0.666 ml
Data Samples/mm: 25.00
*** SCANNING SETTINGS ***
Scanning mode: SINGLE UV OD
Channel A (LED1) Wavelength: 260 nm
Sensitivity: 0
Integration time: 200 ms
Averaging: 1 samples
LED1 (260 nm) On Time: 8 ms
Sample A Zero: 874607
Source A Zero: 270848.0
Data Columns:
Sample	Source	Position(mm)	Absorbance	Fraction Number	Fraction Volume(ml)
712935	269397	0	0.447865
709413	269437	0.02	0.459344
708833	269509	0.06	0.461786
708311	269499	0.1	0.46336
707603	269356	0.14	0.464417
707714	269541	0.18	0.465609
707690	269693	0.22	0.466954
706697	269436	0.26	0.467968
706023	269284	0.3	0.468846
706299	269479	0.34	0.469595
705781	269365	0.38	0.470294
705673	269405	0.42	0.470972
706072	269634	0.46	0.471612
705093	269341	0.5	0.472288
704832	269314	0.54	0.472896
705147	269499	0.58	0.473436
704597	269351	0.62	0.473955
704574	269408	0.66	0.474505
704619	269474	0.7	0.474913
704445	269466	0.74	0.475402
704394	269505	0.78	0.47589
704153	269478	0.82	0.476435
703690	269381	0.86	0.477105
704206	269671	0.9	0.477877
704112	269712	0.94	0.478519
703460	269518	0.98	0.478985
703565	269608	1.02	0.4794
703476	269618	1.06	0.479768
702827	269413	1.1	0.480134
702920	269488	1.14	0.480462
703163	269607	1.18	0.480678
702799	269496	1.22	0.480917
702664	269453	1.26	0.48099
702677	269475	1.31	0.481132
702691	269493	1.35	0.481237
702462	269420	1.39	0.481361
703353	269775	1.43	0.481472
702630	269514	1.47	0.481608
702456	269460	1.51	0.481715
702403	269452	1.55	0.481817
702785	269612	1.59	0.48193
702076	269360	1.63	0.482097
702672	269623	1.67	0.482384
702563	269600	1.71	0.482541
702316	269524	1.75	0.482698
701992	269416	1.79	0.482834
701911	269394	1.83	0.48291
701965	269426	1.87	0.483004
701440	269229	1.91	0.483042
701592	269293	1.95	0.483089
701933	269423	1.99	0.483082
702098	269487	2.03	0.483087
701628	269305	2.07	0.483074
702109	269498	2.11	0.483144
702380	269604	2.15	0.48316
702548	269672	2.19	0.48319
701865	269403	2.23	0.483133
701868	269409	2.27	0.483173
702058	269480	2.31	0.483157
702113	269500	2.35	0.483148
701537	269276	2.39	0.483123
701550	269289	2.43	0.48319
701785	269383	2.47	0.483222
702088	269508	2.51	0.483295
702367	269623	2.55	0.483361
701897	269455	2.59	0.483464
701779	269419	2.63	0.483542
701959	269489	2.67	0.483549
702034	269529	2.71	0.483643
701834	269463	2.75	0.483733
701556	269522	2.79	0.485117
700658	269569	2.83	0.488392
685620	269614	2.87	0.537594
680737	269676	2.91	0.554197
686147	269472	2.95	0.534679
690106	269442	2.99	0.521481
692432	269370	3.03	0.513308
694003	269319	3.07	0.507781
695552	269453	3.11	0.503884
696640	269534	3.15	0.501043
697306	269540	3.19	0.498942
699136	269361	3.23	0.491549
695263	269389	3.27	0.504284
686127	269323	3.31	0.5335
689674	269313	3.35	0.521813
692703	269396	3.39	0.512644
694143	269244	3.43	0.506701
695224	269192	3.47	0.502764
696315	269280	3.51	0.499971
696991	269286	3.55	0.497837
700150	269304	3.59	0.487811
687791	269158	3.63	0.52667
677738	269240	3.67	0.560491
685409	269343	3.71	0.536024
689231	269148	3.75	0.52188
692020	269202	3.79	0.513243
693738	269185	3.84	0.507521
694865	269145	3.88	0.503534
695821	269171	3.92	0.500657
696865	269322	3.96	0.498545
697144	269246	4	0.497009
699681	269312	4.04	0.489386
698374	269423	4.08	0.494521
680378	269067	4.12	0.550296
685182	269106	4.16	0.534788
689055	269057	4.2	0.521693
691922	269154	4.24	0.51316
693415	269052	4.28	0.507457
694285	268907	4.32	0.503422
695693	269098	4.36	0.500461
696504	269148	4.4	0.498257
696806	269068	4.44	0.496612
700759	269566	4.48	0.488043
695128	269427	4.52	0.505039
683024	269359	4.56	0.544002
687629	269374	4.6	0.529005
690981	269312	4.64	0.517544
693117	269268	4.68	0.51023
694228	269107	4.72	0.50528	1	0.67
695966	269356	4.76	0.501734
697040	269466	4.8	0.499183
697427	269385	4.84	0.497257
698681	269305	4.88	0.492546
700893	269402	4.92	0.486243
689616	269186	4.96	0.520941
678453	269227	5	0.55801
683015	269200	5.04	0.542703
687859	269369	5.08	0.528211
690924	269321	5.12	0.517805
692742	269136	5.16	0.510345
694976	269383	5.2	0.505163
696383	269488	5.24	0.501489
696337	269154	5.28	0.498847
696945	269153	5.32	0.496874
697221	269146	5.36	0.495925
697699	269275	5.4	0.495461
698229	269355	5.44	0.49442
700825	269406	5.48	0.486495
694367	269263	5.52	0.506133
688057	269101	5.56	0.525323
681168	269215	5.6	0.548922
686143	269214	5.64	0.532537
689963	269327	5.68	0.520987
692289	269310	5.72	0.513271
693549	269162	5.76	0.507942
694795	269195	5.8	0.504178
695768	269237	5.84	0.50138
696302	269183	5.88	0.499202
696922	269223	5.92	0.497534
697365	269232	5.96	0.496179
700496	269326	6	0.486883
695780	269161	6.04	0.500706
698372	269346	6.08	0.493884
517837	269058	6.12	1.16456
585865	269112	6.16	0.887245
741558	269101	6.2	0.356807
714189	269178	6.25	0.44208
734963	269040	6.29	0.3764
699407	269157	6.33	0.488972
657697	269261	6.37	0.628217
626065	269366	6.41	0.740019
634139	269125	6.45	0.709167
550621	269111	6.49	1.02686
692103	269014	6.53	0.511401
709452	268882	6.57	0.45458
708163	269005	6.61	0.459702
706843	269035	6.65	0.464151
705794	268972	6.69	0.466967
706003	269135	6.73	0.467664
705414	269030	6.77	0.468664
705164	269110	6.81	0.470131
704850	269279	6.85	0.472546
704196	269254	6.89	0.474426
703312	269225	6.93	0.47701
703003	269308	6.97	0.478693
701716	269142	7.01	0.481429
701297	269398	7.05	0.484913
699985	269290	7.09	0.488224
700703	269427	7.13	0.487062
698865	269325	7.17	0.492121
696422	269256	7.21	0.499425
698019	269217	7.25	0.493944
696865	269136	7.29	0.49699
694134	269201	7.33	0.50637
694458	269264	7.37	0.505847
694944	269314	7.41	0.50469
693674	269181	7.45	0.507695
692597	269242	7.49	0.511702
691642	269295	7.53	0.51525
690553	269223	7.58	0.518194
689528	269037	7.62	0.519982
687836	269183	7.66	0.526732
687538	269197	7.7	0.527824
686182	269069	7.74	0.531197
685379	269207	7.78	0.534986
684510	269321	7.82	0.538793
682560	268999	7.86	0.542521
680986	269130	7.9	0.548813
680374	269425	7.94	0.553301
679330	269573	7.98	0.557993
676908	269502	8.02	0.565438
676752	269241	8.06	0.563776
675839	269158	8.1	0.56612
675583	269448	8.14	0.569396
674675	269384	8.18	0.571889
673451	269218	8.22	0.574588
673214	269334	8.26	0.576349
672289	269151	8.3	0.577914
672250	269177	8.34	0.578262
671990	269377	8.38	0.580804
671584	269292	8.42	0.581454
671336	269183	8.46	0.581374
671193	269193	8.5	0.581937
671308	269339	8.54	0.582772
670513	269285	8.58	0.584987
671549	269454	8.62	0.582924
671265	269321	8.66	0.582765
672009	269322	8.7	0.580281
672866	269254	8.74	0.576844
672826	269259	8.78	0.57702
674245	269049	8.82	0.570523
675366	269053	8.86	0.566818
676448	269154	8.9	0.56406
679063	269205	8.94	0.555804
680119	269036	8.98	0.550893
680293	269099	9.02	0.550845
682486	269032	9.06	0.543041
685356	269330	9.1	0.536089
687280	269193	9.14	0.528635
689217	269358	9.18	0.523681
691064	269085	9.22	0.515376
693679	269043	9.26	0.506525
695945	269116	9.3	0.499796
697849	269139	9.34	0.49384
701875	269119	9.38	0.480727	2	0.665
705461	269208	9.42	0.470002
707821	269245	9.46	0.462796
710825	269263	9.5	0.453416
715051	269219	9.54	0.439708
717445	269109	9.58	0.431267
719650	269075	9.62	0.424076
724080	269123	9.66	0.410667
726963	269055	9.7	0.401156
729951	268817	9.74	0.389933
733371	269108	9.78	0.381849
736984	269117	9.82	0.370864
740619	269244	9.86	0.360854
742552	268991	9.9	0.352872
746558	268913	9.94	0.340111
750640	268991	9.98	0.328493
753438	269074	10.03	0.320814
757222	269178	10.07	0.31041
761530	269313	10.11	0.298771
764757	269341	10.15	0.289489
766986	269398	10.19	0.283415
770660	269341	10.23	0.272185
773978	269305	10.27	0.262216
775992	269162	10.31	0.255172
779226	269141	10.35	0.245637
781803	269030	10.39	0.237279
784598	269201	10.43	0.230678
787375	269264	10.47	0.223253
790195	269103	10.51	0.213862
792733	269103	10.55	0.206645
794496	269208	10.59	0.202524
797405	269206	10.63	0.194282
799627	269172	10.67	0.187736
801308	269167	10.71	0.182968
803641	269256	10.75	0.177169
806115	269317	10.79	0.170762
808166	269331	10.83	0.16516
810041	269448	10.87	0.160923
811940	269403	10.91	0.155277
813224	269336	10.95	0.151161
815009	269336	10.99	0.146227
817022	269356	11.03	0.140843
818392	269326	11.07	0.136822
820229	269449	11.11	0.132803
821079	269396	11.15	0.13003
821906	269200	11.19	0.126126
823161	269237	11.23	0.123002
824724	269416	11.27	0.120229
825807	269376	11.31	0.116941
827241	269432	11.35	0.113505
828135	269371	11.39	0.110564
828982	269366	11.43	0.108222
829903	269294	11.47	0.105121
830628	269207	11.51	0.102429
831469	269225	11.55	0.100302
832526	269287	11.59	0.097961
833727	269372	11.63	0.095428
834069	269273	11.67	0.093677
835079	269367	11.71	0.091739
835522	269266	11.75	0.089702
837389	269611	11.79	0.08756
837778	269427	11.83	0.084979
837797	269228	11.87	0.083265
837958	269214	11.91	0.082716
838484	269246	11.95	0.081571
839929	269384	11.99	0.078849
839817	269119	12.03	0.076934
839969	269129	12.08	0.076611
840674	269197	12.12	0.075291
841122	269178	12.16	0.073933
841582	269198	12.2	0.07287
841998	269160	12.24	0.07144
842600	269189	12.28	0.070074
842965	269131	12.32	0.068615
843500	269116	12.36	0.067061
844615	269256	12.4	0.065259
844056	269038	12.44	0.064926
844981	269166	12.48	0.063532
845207	269158	12.52	0.062863
845350	269068	12.56	0.06173
845549	268974	12.6	0.060414
846083	269065	12.64	0.059754
846778	269239	12.68	0.059361
846798	269147	12.72	0.058539
847266	269117	12.76	0.057045
847748	269125	12.8	0.055832
847937	269188	12.84	0.055857
848013	269182	12.88	0.055605
847989	268978	12.92	0.053962
849706	269218	12.96	0.051417
849448	269125	13	0.051323
849940	269268	13.04	0.051216
850128	269250	13.08	0.050568
850787	269331	13.12	0.049501
850695	269201	13.16	0.048658
850531	269150	13.2	0.048665
851137	269345	13.24	0.048692
851237	269258	13.28	0.047701
851369	269201	13.32	0.046875
851199	269114	13.36	0.046597
851648	269062	13.4	0.044976
853146	269452	13.44	0.04428
852652	269210	13.48	0.043562
853254	269258	13.52	0.042375
853277	269360	13.56	0.043166
853566	269417	13.6	0.04288
853669	269303	13.64	0.041656
853536	269238	13.68	0.041464
853626	269191	13.72	0.040834
854504	269397	13.76	0.040242
853855	269247	13.8	0.040698
853962	269239	13.84	0.040349
854678	269316	13.88	0.039107
855064	269403	13.92	0.038817
855082	269325	13.96	0.038118
855135	269299	14	0.037762
855349	269276	14.04	0.037006	3	0.665
855747	269435	14.08	0.037288
855343	269381	14.12	0.037899
855129	269274	14.16	0.037568
855587	269372	14.2	0.037182
855625	269309	14.24	0.036556
856683	269455	14.28	0.034995
856204	269368	14.32	0.035527
856062	269296	14.36	0.035298
856147	269265	14.4	0.034816
856141	269256	14.44	0.034756
856306	269218	14.48	0.034005
857427	269526	14.52	0.033634
856581	269280	14.57	0.033801
857066	269375	14.61	0.033321
857180	269328	14.65	0.032629
858164	269526	14.69	0.0317
857708	269379	14.73	0.031669
856925	269222	14.77	0.032412
856987	269234	14.81	0.03235
857662	269325	14.85	0.031338
858125	269418	14.89	0.030901
857562	269312	14.93	0.031492
857808	269352	14.97	0.031181
857985	269409	15.01	0.031193
858064	269373	15.05	0.030685
857782	269257	15.09	0.030455
857475	269183	15.13	0.030642
858036	269275	15.17	0.029939
858600	269374	15.21	0.029288
858473	269355	15.25	0.029462
858879	269522	15.29	0.029793
858166	269311	15.33	0.029899
859250	269522	15.37	0.028821
858448	269227	15.41	0.028458
857882	269066	15.45	0.028596
858410	269235	15.49	0.028624
858453	269289	15.53	0.028963
858882	269408	15.57	0.028833
859093	269362	15.61	0.027896
858985	269296	15.65	0.027627
858381	269172	15.69	0.028174
859317	269472	15.73	0.028228
859711	269527	15.77	0.027656
859634	269417	15.81	0.026939
859939	269538	15.85	0.027151
859769	269564	15.89	0.027813
859524	269441	15.93	0.027427
860014	269541	15.97	0.026979
858949	269170	16.01	0.026668
859718	269425	16.05	0.026785
859287	269369	16.09	0.027446
859204	269369	16.13	0.027664
859913	269549	16.17	0.027311
860373	269601	16.21	0.026541
859895	269407	16.25	0.026172
860519	269627	16.29	0.026376
860133	269464	16.33	0.026025
860076	269412	16.37	0.02574
860181	269472	16.41	0.025966
860539	269611	16.45	0.02619
859553	269322	16.49	0.026357
860166	269456	16.53	0.025872
860533	269495	16.57	0.025238
859375	269165	16.62	0.025511
859831	269351	16.66	0.025872
859857	269405	16.7	0.026255
860030	269370	16.74	0.025509
859915	269270	16.78	0.024975
859846	269307	16.82	0.025465
859566	269258	16.86	0.025788
860352	269462	16.9	0.025436
860308	269461	16.94	0.025542
860555	269510	16.98	0.025305
859864	269371	17.02	0.025952
860300	269495	17.06	0.025847
861194	269709	17.1	0.025296
859912	269391	17.14	0.025994
860357	269503	17.18	0.025765
860845	269550	17.22	0.024881
860253	269386	17.26	0.02506
860223	269373	17.3	0.02503
860037	269338	17.34	0.025224
860808	269568	17.38	0.025128
859992	269292	17.42	0.024957
860107	269362	17.46	0.025241
860026	269305	17.5	0.024977
860288	269314	17.54	0.024367
860481	269381	17.58	0.024422
860472	269463	17.62	0.02513
860187	269430	17.66	0.0256
860615	269490	17.7	0.024982
860646	269395	17.74	0.024107
860846	269480	17.78	0.024294
861064	269602	17.82	0.024743
860389	269434	17.86	0.025105
860309	269369	17.9	0.024771
860776	269457	17.94	0.024285
860368	269376	17.98	0.024675
859496	269100	18.02	0.02465
860673	269404	18.06	0.024112
860785	269454	18.1	0.024236
860084	269285	18.14	0.024658
860114	269316	18.18	0.024838
860957	269540	18.22	0.024505
860974	269531	18.26	0.024385
860073	269217	18.3	0.024118
861216	269556	18.34	0.023962
861131	269573	18.38	0.024326
861083	269588	18.42	0.024576
860999	269535	18.46	0.024353
861071	269547	18.5	0.024265
860569	269384	18.54	0.024216
861102	269583	18.58	0.024485
860778	269482	18.62	0.024489
861010	269497	18.66	0.024007
861021	269495	18.7	0.023962	4	0.665
860797	269468	18.74	0.024322
860800	269455	18.78	0.024206
860831	269455	18.82	0.024124
860601	269338	18.86	0.023748
860505	269336	18.9	0.023983
860724	269469	18.94	0.024521
860748	269459	18.98	0.024375
860697	269444	19.02	0.024383
861369	269663	19.07	0.024455
861230	269603	19.11	0.024317
861163	269548	19.15	0.024033
861330	269610	19.19	0.024115
861146	269563	19.23	0.024203
860899	269523	19.27	0.024515
861354	269667	19.31	0.024528
861082	269563	19.35	0.02437
861114	269556	19.39	0.024228
861364	269608	19.43	0.024009
861226	269565	19.47	0.024011
861314	269632	19.51	0.02434
861047	269571	19.55	0.024528
861507	269685	19.59	0.024278
862310	269876	19.63	0.023775
861167	269551	19.67	0.024048
860914	269495	19.71	0.024242
861966	269837	19.75	0.024347
861501	269695	19.79	0.024377
861458	269684	19.83	0.024398
861467	269715	19.87	0.024633
861264	269657	19.91	0.024679
861398	269692	19.95	0.024621
861377	269671	19.99	0.024501
860884	269498	20.03	0.024345
860855	269492	20.07	0.024371
860813	269465	20.11	0.024255
861828	269776	20.15	0.024199
862149	269885	20.19	0.02427
862395	269961	20.23	0.024262
862187	269895	20.27	0.024254
862251	269950	20.31	0.024546
862220	269926	20.35	0.024426
862444	269970	20.39	0.024209
862145	269856	20.43	0.024039
861586	269733	20.47	0.024472
861701	269812	20.51	0.024831
861815	269814	20.55	0.02455
861932	269815	20.59	0.024253
861430	269677	20.63	0.024412
861410	269670	20.67	0.024406
860702	269481	20.71	0.024679
860753	269492	20.75	0.024637
861339	269663	20.79	0.024533
861195	269666	20.83	0.024935
861411	269712	20.87	0.024754
861620	269738	20.91	0.024425
861207	269599	20.95	0.024344
861646	269762	20.99	0.024557
861295	269670	21.03	0.024707
861914	269851	21.07	0.0246
861716	269781	21.12	0.024533
861587	269728	21.16	0.024428
861950	269820	21.2	0.024247
861843	269812	21.24	0.02446
861549	269732	21.28	0.02456
862297	269954	21.32	0.024459
861949	269857	21.36	0.024559
861065	269594	21.4	0.024673
861701	269802	21.44	0.024747
861637	269765	21.48	0.024606
862275	269951	21.52	0.024491
861821	269789	21.56	0.024326
861804	269796	21.6	0.024428
861775	269786	21.64	0.024421
861602	269736	21.68	0.024455
861252	269632	21.72	0.024502
861402	269685	21.76	0.024552
861887	269867	21.8	0.024804
861973	269899	21.84	0.024846
860778	269541	21.88	0.024981
861391	269710	21.92	0.02479
861951	269829	21.96	0.02432
861649	269726	22	0.024249
861424	269657	22.04	0.024261
861879	269807	22.08	0.024324
861697	269764	22.12	0.024441
861746	269803	22.16	0.024638
861411	269719	22.2	0.024813
861771	269823	22.24	0.02474
861710	269801	22.28	0.024716
861653	269783	22.32	0.024714
861946	269878	22.36	0.024742
861925	269890	22.4	0.024896
861635	269793	22.44	0.024845
861954	269862	22.48	0.024587
862049	269884	22.52	0.024523
862234	269946	22.56	0.024557
861580	269741	22.6	0.024555
861922	269868	22.64	0.024721
862028	269896	22.68	0.024678
862435	270044	22.72	0.024849
862022	269915	22.76	0.024852
862505	270056	22.8	0.024766
862344	270012	22.84	0.02482
862644	270097	22.88	0.024745
863091	270218	22.92	0.024587
862613	270036	22.96	0.024318
862746	270077	23	0.024313
862620	270069	23.04	0.024575
862654	270082	23.08	0.024594
863076	270203	23.12	0.024502
863046	270204	23.16	0.024588
862658	270075	23.2	0.024525
863198	270207	23.24	0.024217
863307	270227	23.28	0.024099
863405	270309	23.32	0.024527
862845	270168	23.36	0.024812	5	0.665
862758	270159	23.4	0.024964
862812	270081	23.44	0.024174
863155	270184	23.48	0.024137
862885	270182	23.52	0.024825
862906	270245	23.56	0.025295
862244	270073	23.61	0.025589
862098	269961	23.65	0.025037
862468	270040	23.69	0.02473
863055	270140	23.73	0.024032
863456	270177	23.77	0.023294
863456	270165	23.81	0.023194
864033	270393	23.85	0.02359
863408	270254	23.89	0.024061
863195	270187	23.93	0.024058
864117	270479	23.97	0.024086
863838	270404	24.01	0.024189
863849	270378	24.05	0.023944
863727	270394	24.09	0.024395
863220	270278	24.13	0.024751
863011	270191	24.17	0.024571
863615	270372	24.21	0.024504
863224	270258	24.25	0.024574
864503	270669	24.29	0.024662
863457	270328	24.33	0.024549
862682	270053	24.37	0.02428
862611	270023	24.41	0.024215
862911	270150	24.45	0.02449
862988	270196	24.49	0.024673
862856	270131	24.53	0.024476
863089	270179	24.57	0.024268
863630	270332	24.61	0.024132
863188	270220	24.65	0.024351
863486	270341	24.69	0.024582
862924	270190	24.73	0.02479
863281	270264	24.77	0.024475
863260	270190	24.81	0.023914
863156	270130	24.85	0.023685
863651	270302	24.89	0.023827
863271	270204	24.93	0.024002
863691	270316	24.97	0.02384
863593	270310	25.01	0.024045
863145	270175	25.05	0.024088
863668	270365	25.09	0.024307
863760	270398	25.13	0.024342
863104	270159	25.17	0.024062
863708	270345	25.22	0.024037
863185	270200	25.26	0.024192
863395	270284	25.3	0.024345
863981	270438	25.34	0.024099
863802	270380	25.38	0.024083
863624	270283	25.42	0.023739
863560	270265	25.46	0.023756
863231	270225	25.5	0.024281
863125	270207	25.54	0.024407
863411	270304	25.58	0.024469
863253	270247	25.62	0.024407
862995	270167	25.66	0.024413
862972	270154	25.7	0.024365
862988	270160	25.74	0.024373
863470	270279	25.78	0.024107
863506	270240	25.82	0.023689
863642	270314	25.86	0.023951
863426	270305	25.9	0.024439
863536	270323	25.94	0.024302
863596	270305	25.98	0.023996
864093	270445	26.02	0.023866
864192	270480	26.06	0.023899
863186	270175	26.1	0.023982
863401	270240	26.14	0.023962
863455	270283	26.18	0.02418
863267	270245	26.22	0.024353
863268	270253	26.26	0.024417
863185	270241	26.3	0.024534
863356	270297	26.34	0.024554
863521	270331	26.38	0.024407
863559	270372	26.42	0.02465
863402	270345	26.46	0.024834
863690	270403	26.5	0.024566
863544	270373	26.54	0.024697
863529	270341	26.58	0.02447
863137	270194	26.62	0.024268
863485	270292	26.66	0.024177
863121	270213	26.7	0.024468
863565	270372	26.74	0.024634
863391	270311	26.78	0.02458
863015	270241	26.82	0.024977
862299	270027	26.86	0.025062
862922	270203	26.9	0.024903
863316	270375	26.94	0.025308
863656	270518	26.98	0.025612
862910	270296	27.02	0.025709
862759	270258	27.06	0.025786
863290	270450	27.11	0.026
863013	270387	27.15	0.026198
863223	270439	27.19	0.026083
862761	270293	27.23	0.026073
862000	270086	27.27	0.026334
862319	270263	27.31	0.026976
862639	270375	27.35	0.027073
862135	270200	27.39	0.026932
861708	270096	27.43	0.02718
862711	270408	27.47	0.02716
861885	270232	27.51	0.027851
861846	270255	27.55	0.028144
862134	270331	27.59	0.028025
861933	270307	27.63	0.02835
861608	270221	27.67	0.028483
861185	270114	27.71	0.028696
861549	270270	27.75	0.029045
861857	270373	27.79	0.029098
861651	270356	27.83	0.029494
861445	270320	27.87	0.029733
861446	270335	27.91	0.029855
860662	270122	27.95	0.03013
861064	270238	27.99	0.030045
861086	270279	28.03	0.030329
861113	270323	28.07	0.030625	6	0.671
860750	270239	28.11	0.030875
860098	270088	28.15	0.031322
860661	270228	28.19	0.031016
860893	270300	28.23	0.031009
861127	270383	28.27	0.031088
860820	270288	28.31	0.0311
861611	270556	28.35	0.031263
861854	270628	28.39	0.031227
861340	270471	28.43	0.031264
861056	270381	28.47	0.031257
860521	270228	28.51	0.031382
861351	270503	28.55	0.031501
860914	270314	28.59	0.03107
861386	270397	28.63	0.030528
860932	270265	28.67	0.030615
861020	270347	28.71	0.031068
861365	270447	28.75	0.030999
861386	270386	28.79	0.030436
860981	270228	28.83	0.030179
860945	270211	28.87	0.030132
861041	270220	28.91	0.029956
860870	270113	28.95	0.029511
861273	270195	28.99	0.029141
861153	270187	29.03	0.029388
861064	270177	29.07	0.029537
861350	270245	29.11	0.029356
861956	270383	29.15	0.028923
861514	270208	29.19	0.02862
862633	270525	29.23	0.028337
862986	270639	29.27	0.028365
862531	270520	29.31	0.028562
863092	270627	29.35	0.027988
862552	270457	29.39	0.027983
863024	270542	29.43	0.027459
863291	270549	29.47	0.026821
862920	270492	29.51	0.027314
862919	270501	29.55	0.027392
862963	270526	29.6	0.027485
863331	270608	29.64	0.027207
862927	270459	29.68	0.027021
863608	270684	29.72	0.027117
863754	270659	29.76	0.026529
863745	270671	29.8	0.026652
863215	270535	29.84	0.026903
863322	270615	29.88	0.027289
862778	270460	29.92	0.027418
863010	270493	29.96	0.027088
863351	270602	30	0.027105
863489	270585	30.04	0.026604
863680	270556	30.08	0.025865
863293	270485	30.12	0.026283
863343	270592	30.16	0.027043
862769	270437	30.21	0.02725
863341	270579	30.24	0.02694
862954	270412	30.29	0.02656
862693	270314	30.33	0.026425
863253	270503	30.37	0.026537
863023	270452	30.41	0.026713
862872	270426	30.45	0.02689
863129	270467	30.49	0.026561
863167	270428	30.53	0.026138
863500	270526	30.57	0.026085
863497	270562	30.61	0.026392
863135	270443	30.65	0.026346
863455	270551	30.69	0.02641
863815	270682	30.73	0.026561
863392	270541	30.77	0.026491
863663	270594	30.81	0.026226
864159	270741	30.85	0.026156
863943	270717	30.89	0.026519
864620	270939	30.93	0.026601
864832	270981	30.97	0.026398
863785	270678	31.01	0.026606
864088	270761	31.05	0.026507
863615	270620	31.09	0.026567
863996	270716	31.13	0.026373
863492	270520	31.17	0.026056
864089	270758	31.21	0.026479
864847	271008	31.25	0.026583
864081	270775	31.29	0.026642
864038	270760	31.33	0.026629
863943	270731	31.37	0.026635
863854	270704	31.41	0.026643
863512	270561	31.45	0.026345
863411	270510	31.49	0.026184
863716	270593	31.53	0.026079
863852	270677	31.57	0.026423
863523	270601	31.61	0.026649
864060	270745	31.65	0.026447
863543	270595	31.69	0.026547
863720	270661	31.73	0.026634
863848	270696	31.77	0.026592
864044	270742	31.81	0.026464
863366	270505	31.85	0.026259
863843	270712	31.89	0.026738
863982	270819	31.93	0.027265
864043	270846	31.97	0.027331
863140	270546	32.01	0.02719
863974	270805	32.05	0.02717
863777	270725	32.09	0.027018
864039	270845	32.13	0.027333
863302	270656	32.17	0.027682
864079	270884	32.21	0.027553
864192	270952	32.25	0.027823
863993	270896	32.29	0.027876
864142	270922	32.33	0.027704
863712	270814	32.37	0.027927
863662	270838	32.41	0.028257
862570	270545	32.45	0.028668
863291	270812	32.49	0.029008
862947	270703	32.53	0.028998
862482	270598	32.57	0.029338
862818	270731	32.61	0.029568
862785	270808	32.65	0.030294
862613	270844	32.7	0.031042
862189	270717	32.74	0.031092	7	0.665
862089	270717	32.78	0.031354
862117	270771	32.82	0.031729
862206	270884	32.86	0.032436
861462	270747	32.9	0.03324
861314	270732	32.94	0.033502
861958	271009	32.98	0.034122
861213	270838	33.02	0.034647
860992	270812	33.06	0.035009
860879	270859	33.1	0.035694
860713	270877	33.14	0.036278
861109	271034	33.18	0.036547
860128	270827	33.22	0.037393
859941	270852	33.26	0.03809
859121	270714	33.3	0.03909
859492	270914	33.34	0.03978
859124	270821	33.38	0.039971
859184	270902	33.42	0.040487
858812	270845	33.46	0.040988
858735	270909	33.5	0.041722
858334	270882	33.54	0.042548
858352	270961	33.58	0.043157
857176	270636	33.62	0.043542
857454	270766	33.66	0.043893
857840	270959	33.7	0.044484
857249	270849	33.74	0.045121
857274	270916	33.78	0.045612
857246	270961	33.82	0.046059
856724	270826	33.86	0.046308
857360	271038	33.9	0.046399
857153	270964	33.94	0.046328
856882	270898	33.98	0.046491
856894	270906	34.02	0.046526
856584	270864	34.06	0.046992
857322	271119	34.1	0.047171
856942	270977	34.14	0.04699
856410	270746	34.18	0.046468
856480	270745	34.22	0.046276
856618	270771	34.26	0.04613
856959	270803	34.3	0.0455
858011	271086	34.34	0.04509
857971	271037	34.38	0.044788
857637	270891	34.42	0.044451
857534	270830	34.46	0.044215
857800	270858	34.5	0.043749
858314	270936	34.54	0.043049
858221	270855	34.58	0.04262
858411	270869	34.62	0.042238
859128	271013	34.66	0.041556
858058	270606	34.7	0.040978
858399	270669	34.74	0.040608
859111	270873	34.79	0.040437
859649	271009	34.83	0.040158
859308	270835	34.87	0.039606
859881	270956	34.91	0.039111
860368	271027	34.95	0.038426
859889	270856	34.99	0.038259
859465	270711	35.03	0.038164
860228	270867	35.07	0.037463
860230	270846	35.11	0.037284
860110	270775	35.15	0.037008
860638	270898	35.19	0.036649
860463	270775	35.23	0.036084
861029	270876	35.27	0.035444
860801	270806	35.31	0.035458
860983	270826	35.35	0.035148
861015	270813	35.39	0.034957
861511	270952	35.43	0.034816
861199	270807	35.47	0.034426
861673	270954	35.51	0.034409
861900	271002	35.55	0.034215
861190	270733	35.59	0.033835
861311	270759	35.63	0.033734
861313	270744	35.67	0.033605
861518	270800	35.71	0.033534
861933	270902	35.75	0.033298
861942	270858	35.79	0.032909
861605	270754	35.83	0.032925
861480	270723	35.87	0.032994
861833	270805	35.91	0.032753
862024	270826	35.95	0.032429
861411	270608	35.99	0.032218
862026	270763	36.03	0.0319
862075	270791	36.07	0.032005
861624	270681	36.11	0.032268
861915	270767	36.15	0.032223
861930	270736	36.19	0.031927
862274	270774	36.23	0.031344
862840	270925	36.27	0.031122
862546	270842	36.31	0.0312
862182	270732	36.35	0.031235
862719	270924	36.39	0.03143
862151	270765	36.43	0.031591
862243	270765	36.47	0.031351
862433	270803	36.51	0.031171
862247	270712	36.55	0.0309
862738	270879	36.59	0.031006
863072	271008	36.63	0.031207
863074	271023	36.67	0.031326
862274	270807	36.71	0.031619
862793	270923	36.75	0.031228
862624	270821	36.79	0.030822
862721	270836	36.83	0.030693
862814	270887	36.87	0.030874
862603	270853	36.91	0.031142
862488	270818	36.95	0.031152
861651	270562	36.99	0.031208
861934	270644	37.03	0.031151
862293	270715	37.07	0.030804
862989	270925	37.11	0.030734
862848	270910	37.15	0.030977
862932	270921	37.19	0.030849
862848	270873	37.23	0.03067
862439	270757	37.27	0.030773
862841	270926	37.32	0.031128
863060	270968	37.36	0.030906
863484	271070	37.4	0.030647	8	0.665
863758	271160	37.44	0.03068
863270	271014	37.48	0.03074
862937	270917	37.52	0.030803
862981	270936	37.56	0.030846
862955	270981	37.6	0.031288
863115	271031	37.64	0.031286
863213	271045	37.68	0.031146
862668	270858	37.72	0.031014
862428	270778	37.76	0.030976
862327	270751	37.8	0.031015
862191	270701	37.84	0.030954
862950	270989	37.88	0.031367
863386	271117	37.92	0.031293
862739	270884	37.96	0.031045
863131	270982	38	0.030837
863262	271019	38.04	0.030803
863463	271112	38.08	0.031051
863769	271185	38.12	0.030859
863006	270945	38.16	0.030856
862943	270913	38.2	0.030754
863951	271215	38.24	0.030634
863547	271136	38.28	0.031031
862691	270839	38.32	0.030797
863212	271022	38.36	0.030958
862934	270972	38.4	0.031268
862983	270950	38.44	0.030957
862595	270847	38.48	0.031113
862100	270680	38.52	0.031017
862473	270795	38.56	0.031
862963	270957	38.6	0.031067
862927	270927	38.64	0.030912
863277	271073	38.68	0.031212
862762	270922	38.72	0.031301
862991	270993	38.76	0.031293
863246	271058	38.8	0.031168
862421	270782	38.84	0.031027
862932	270954	38.88	0.031123
862410	270817	38.92	0.031347
862307	270780	38.96	0.031308
862822	270949	39	0.031369
862907	270958	39.04	0.031222
863593	271152	39.08	0.031044
863026	270969	39.12	0.031003
863439	271098	39.16	0.030997
863854	271230	39.2	0.031011
862440	270823	39.24	0.031318
863214	271077	39.29	0.031409
863432	271140	39.32	0.031364
863189	271051	39.37	0.031259
862667	270863	39.41	0.031059
863125	270995	39.45	0.030961
863108	271064	39.49	0.031578
862878	271025	39.53	0.031854
863046	271061	39.57	0.031715
863203	271065	39.61	0.031338
863332	271109	39.65	0.031367
862057	270733	39.69	0.03157
862418	270828	39.73	0.031417
862995	270995	39.77	0.031299
862585	270900	39.81	0.03158
862715	270976	39.85	0.031872
862743	270977	39.89	0.031807
862605	270915	39.93	0.031652
862757	270958	39.97	0.031613
862991	271010	40.01	0.031434
862278	270833	40.05	0.031824
862807	270992	40.09	0.031765
863155	271072	40.13	0.031522
863701	271274	40.17	0.031775
863355	271158	40.21	0.031714
862712	270969	40.25	0.031822
862491	270911	40.29	0.031916
862978	271050	40.33	0.031801
863133	271090	40.37	0.031728
862564	270922	40.41	0.031817
863002	271089	40.45	0.032062
862926	271110	40.49	0.032434
862335	270937	40.53	0.03254
862922	271097	40.57	0.032337
862644	270972	40.61	0.032024
862925	271116	40.65	0.032487
862557	271015	40.69	0.032608
862498	270984	40.73	0.032505
862329	270938	40.77	0.032563
862833	271096	40.81	0.032561
862587	271014	40.85	0.032521
863102	271149	40.89	0.032299
863073	271259	40.93	0.033287
863717	271343	40.97	0.032306
863650	271342	41.01	0.032472
863638	271360	41.05	0.032652
863880	271418	41.09	0.032503
863594	271345	41.13	0.032643
863441	271292	41.17	0.032602
863134	271213	41.21	0.032747
863171	271273	41.25	0.033148
863249	271291	41.29	0.033094
863328	271304	41.33	0.032996
863426	271336	41.37	0.033006
863004	271219	41.41	0.033135
863180	271299	41.45	0.03334
863407	271339	41.49	0.03308
863105	271247	41.53	0.033104
862767	271161	41.57	0.033272
863333	271347	41.61	0.033339
863245	271345	41.65	0.033552
863461	271392	41.69	0.033379
863464	271354	41.73	0.033056
863218	271299	41.78	0.033241
862584	271129	41.81	0.033484
862601	271169	41.86	0.033772
862337	271073	41.9	0.033664
862631	271116	41.94	0.033253
862120	270945	41.98	0.033167
862347	271040	42.02	0.033364
862245	271021	42.06	0.033472	9	0.665
861914	270940	42.1	0.033663
862437	271124	42.14	0.033826
862661	271180	42.18	0.033706
862946	271262	42.22	0.033643
863334	271373	42.26	0.033553
862827	271198	42.3	0.033423
862975	271264	42.34	0.033584
862512	271128	42.38	0.033664
862458	271150	42.42	0.033987
863000	271317	42.46	0.033959
862672	271177	42.5	0.033653
863102	271298	42.54	0.033535
862716	271166	42.58	0.033447
863203	271346	42.62	0.03367
863391	271446	42.66	0.034009
863232	271367	42.7	0.033769
862620	271180	42.74	0.033813
862717	271197	42.78	0.033701
862947	271286	42.82	0.03384
862835	271256	42.86	0.033883
862515	271133	42.9	0.033697
862558	271161	42.94	0.033817
862845	271236	42.98	0.033691
862428	271154	43.02	0.034099
862454	271183	43.06	0.034271
862819	271274	43.1	0.034074
863174	271379	43.14	0.034019
862789	271252	43.18	0.03397
862996	271331	43.22	0.034085
862726	271241	43.26	0.034043
863590	271535	43.3	0.034228
863047	271415	43.34	0.034649
862779	271322	43.38	0.034577
863362	271501	43.42	0.034541
862778	271327	43.46	0.034621
862482	271233	43.5	0.034613
863230	271472	43.54	0.034644
862018	271145	43.58	0.035094
862043	271166	43.62	0.035203
862562	271325	43.66	0.035168
862666	271364	43.7	0.03522
862925	271428	43.74	0.035075
862573	271325	43.78	0.035139
862137	271220	43.82	0.035406
861890	271197	43.86	0.03586
861728	271164	43.91	0.036009
861997	271233	43.95	0.035879
862093	271273	43.99	0.03596
862147	271321	44.03	0.036218
861775	271247	44.07	0.036575
861798	271302	44.11	0.036971
861363	271156	44.15	0.036896
862324	271468	44.19	0.036974
861653	271287	44.23	0.037225
862114	271455	44.27	0.037415
862239	271518	44.31	0.037611
861953	271433	44.35	0.037653
861751	271399	44.39	0.037898
861950	271510	44.43	0.038299
861781	271478	44.47	0.038475
861369	271359	44.51	0.038564
861609	271454	44.55	0.038725
861289	271378	44.59	0.038931
861258	271409	44.63	0.039269
861448	271479	44.67	0.039353
861496	271510	44.71	0.039485
860688	271275	44.76	0.039648
860850	271339	44.8	0.039755
861150	271456	44.84	0.039941
860995	271457	44.88	0.040354
861066	271502	44.92	0.040542
860787	271423	44.96	0.040616
860448	271349	45	0.040889
860896	271503	45.04	0.040994
860120	271253	45.08	0.040951
861063	271543	45.12	0.040889
860479	271347	45.16	0.040791
860424	271403	45.2	0.0414
859985	271332	45.24	0.041959
860606	271530	45.28	0.041976
860020	271298	45.32	0.041586
860554	271458	45.36	0.041516
860328	271420	45.4	0.041792
860579	271491	45.44	0.041724
860785	271576	45.48	0.04189
860073	271334	45.52	0.041746
860205	271357	45.56	0.041591
860630	271521	45.6	0.041839
860283	271399	45.64	0.041735
860110	271296	45.68	0.041334
861021	271572	45.72	0.04124
861112	271586	45.76	0.041118
861007	271540	45.8	0.041011
861003	271518	45.84	0.040839
860761	271460	45.88	0.040991
860790	271444	45.92	0.040782
860585	271341	45.96	0.040464
860683	271377	46	0.040507
860615	271334	46.04	0.040328
861851	271682	46.08	0.039983
862520	271869	46.12	0.039785
861749	271626	46.16	0.039785
861673	271633	46.2	0.040041
861309	271522	46.24	0.040073
861415	271497	46.28	0.039588
861739	271538	46.32	0.039082
862009	271624	46.36	0.03909
862154	271672	46.4	0.039109
861512	271482	46.44	0.039211
861673	271493	46.48	0.038881
861785	271490	46.52	0.038564
861629	271425	46.56	0.038432
862191	271570	46.6	0.038167
862132	271557	46.64	0.038213
862062	271538	46.68	0.038239
862096	271518	46.72	0.037984	10	0.665
862001	271474	46.76	0.037867
861926	271432	46.8	0.037715
862012	271474	46.84	0.037839
862146	271501	46.88	0.037713
861949	271433	46.92	0.037663
862297	271546	46.96	0.037691
861766	271375	47	0.03766
862239	271526	47.04	0.037677
863105	271761	47.08	0.037365
862730	271630	47.12	0.037258
862368	271532	47.16	0.03739
862868	271689	47.21	0.037387
863263	271807	47.25	0.037334
863286	271803	47.29	0.037241
863296	271797	47.33	0.037165
863640	271903	47.37	0.037146
862502	271546	47.41	0.037157
862733	271585	47.45	0.036877
862662	271569	47.49	0.03693
862535	271536	47.53	0.036988
862389	271478	47.57	0.036888
862635	271581	47.61	0.0371
862418	271517	47.65	0.037135
862729	271585	47.69	0.036887
863018	271672	47.73	0.036855
863291	271754	47.77	0.036822
862891	271636	47.81	0.036888
862820	271618	47.85	0.036924
862784	271600	47.89	0.036868
862820	271588	47.93	0.036675
862556	271511	47.97	0.036726
862679	271536	48.01	0.036612
862912	271610	48.05	0.036617
863181	271728	48.09	0.036893
862156	271415	48.13	0.036974
862496	271508	48.17	0.036857
862962	271649	48.21	0.03681
862239	271406	48.25	0.036682
862808	271571	48.29	0.036565
862241	271414	48.33	0.036743
862548	271537	48.37	0.036962
862776	271604	48.41	0.036922
862059	271363	48.45	0.036796
862369	271440	48.49	0.036625
862998	271625	48.53	0.036517
863264	271751	48.57	0.036867
863390	271784	48.61	0.036812
863446	271778	48.65	0.036617
863407	271761	48.69	0.036578
863208	271697	48.73	0.036566
862779	271586	48.77	0.036765
863513	271809	48.81	0.036699
862712	271558	48.85	0.036708
862899	271605	48.89	0.03661
862798	271592	48.93	0.036766
862514	271513	48.97	0.036852
862684	271589	49.01	0.037038
863025	271687	49.05	0.036961
862795	271597	49.09	0.036815
862758	271579	49.13	0.036762
863123	271701	49.17	0.036821
863079	271672	49.21	0.036695
862972	271622	49.25	0.03656
862944	271640	49.3	0.036782
862649	271593	49.34	0.037162
862917	271681	49.38	0.037192
862654	271591	49.42	0.037133
862725	271569	49.46	0.036765
862963	271639	49.5	0.036725
862825	271652	49.54	0.037192
863274	271815	49.58	0.037371
862932	271697	49.62	0.037286
863547	271842	49.66	0.036883
862444	271516	49.7	0.037059
862767	271614	49.74	0.037029
862694	271604	49.78	0.037136
862384	271506	49.82	0.037133
862304	271463	49.86	0.036985
862499	271551	49.9	0.037206
862672	271651	49.94	0.037583
862796	271687	49.98	0.037558
862778	271657	50.02	0.037356
862641	271582	50.06	0.037092
862733	271608	50.1	0.037068
862939	271726	50.14	0.037508
862400	271586	50.18	0.037754
862648	271648	50.22	0.037621
862568	271601	50.26	0.03744
862579	271580	50.3	0.037237
862481	271558	50.34	0.037311
862418	271546	50.38	0.037376
863443	271846	50.42	0.037187
863520	271903	50.46	0.037459
863646	271907	50.5	0.037163
863294	271837	50.54	0.037501
862676	271632	50.58	0.037415
862933	271699	50.62	0.0373
862953	271731	50.66	0.037513
863219	271801	50.7	0.037399
863468	271901	50.74	0.037578
862702	271674	50.78	0.037695
863073	271764	50.82	0.037473
863668	271937	50.86	0.037354
862886	271723	50.9	0.037621
862826	271755	50.94	0.038043
862651	271692	50.98	0.037977
863205	271820	51.02	0.037593
863357	271860	51.06	0.037528
863556	271927	51.1	0.037563
863027	271803	51.14	0.037916
863050	271797	51.18	0.037806
862609	271659	51.22	0.037814
863693	271989	51.26	0.037719
863444	271956	51.3	0.038095
863523	271969	51.34	0.037997
863377	271928	51.38	0.038038	11	0.665
863292	271914	51.42	0.038144
863501	271975	51.46	0.038104
863290	271895	51.5	0.037992
862815	271764	51.54	0.038146
862982	271847	51.58	0.038398
863015	271877	51.62	0.03856
863342	271959	51.66	0.038386
862481	271712	51.7	0.038587
862161	271628	51.75	0.038726
862474	271731	51.79	0.038762
863152	271921	51.83	0.038567
863173	271941	51.87	0.038678
862598	271856	51.91	0.039474
862361	271794	51.95	0.039579
863118	272027	51.99	0.039533
863007	271976	52.03	0.0394
862416	271783	52.07	0.039344
862436	271813	52.11	0.03954
862549	271892	52.15	0.0399
862049	271734	52.19	0.039896
862027	271723	52.23	0.039863
861667	271635	52.27	0.040074
862045	271754	52.31	0.040072
862121	271786	52.35	0.040139
861942	271772	52.39	0.04049
861940	271789	52.43	0.040636
861872	271787	52.47	0.040797
861352	271655	52.51	0.041062
861886	271874	52.55	0.041481
862012	271927	52.59	0.041591
861570	271768	52.63	0.041429
861895	271889	52.67	0.041582
861789	271885	52.71	0.041825
861422	271826	52.75	0.042296
861741	271924	52.79	0.042273
861246	271788	52.83	0.042441
861684	271939	52.87	0.042546
861497	271919	52.91	0.042869
860994	271788	52.95	0.043099
860856	271754	52.99	0.043178
862024	272151	53.03	0.043412
860949	271842	53.07	0.043664
861198	271945	53.11	0.043866
860983	271855	53.16	0.043683
860949	271855	53.2	0.043772
861140	271894	53.24	0.043595
861431	272042	53.28	0.04406
860826	271909	53.32	0.04454
860563	271802	53.36	0.044342
860840	271828	53.4	0.043833
860903	271904	53.44	0.044297
860394	271772	53.48	0.044536
860496	271828	53.52	0.044733
860043	271673	53.56	0.044634
860926	271945	53.6	0.044577
860656	271841	53.64	0.044422
861142	271932	53.68	0.043905
861360	272027	53.72	0.044121
861257	271989	53.76	0.044076
861786	272162	53.8	0.044125
861615	272117	53.84	0.044199
862242	272263	53.88	0.043769
861859	272127	53.92	0.043645
861631	272064	53.96	0.043719
861852	272063	54	0.043134
861586	271955	54.04	0.042935
862138	272143	54.08	0.043049
861988	272100	54.12	0.043085
861659	271972	54.16	0.042885
862142	272058	54.2	0.042335
862389	272121	54.24	0.042212
862700	272237	54.28	0.042359
862859	272278	54.32	0.042283
862530	272141	54.36	0.042009
862890	272269	54.4	0.042128
862298	272057	54.44	0.04192
862939	272270	54.48	0.042009
862458	272073	54.52	0.041635
862363	272027	54.56	0.041502
862111	271938	54.6	0.041423
863620	272403	54.64	0.041333
862829	272085	54.68	0.040766
862709	272071	54.72	0.040963
863519	272423	54.76	0.041761
863294	272359	54.8	0.041819
863258	272287	54.84	0.041317
863731	272396	54.88	0.040985
863642	272385	54.92	0.041126
863239	272233	54.96	0.040921
862978	272133	55	0.040774
862800	272093	55.04	0.040908
862476	272004	55.09	0.041017
862679	272043	55.13	0.04081
863141	272163	55.17	0.040597
863312	272189	55.21	0.040367
863310	272204	55.25	0.040496
862994	272101	55.29	0.040468
862832	272098	55.33	0.040866
862676	272044	55.37	0.040826
863122	272157	55.41	0.040597
862922	272089	55.45	0.040557
862556	272002	55.49	0.040792
862927	272152	55.53	0.041064
863500	272287	55.57	0.040687
863813	272352	55.61	0.040408
862765	272013	55.65	0.040337
862530	272004	55.69	0.040876
862291	271950	55.73	0.041053
862640	272037	55.77	0.040862
863343	272227	55.81	0.0406
862888	272070	55.85	0.040488
862723	272075	55.89	0.04096
862606	272054	55.93	0.041091
862689	272051	55.97	0.04085
863080	272109	56.01	0.04031
863332	272220	56.05	0.040571
863184	272207	56.09	0.040849	12	0.671
863224	272194	56.13	0.040637
863722	272341	56.17	0.040554
863223	272181	56.21	0.040532
863075	272169	56.25	0.040819
862830	272115	56.29	0.041012
863676	272361	56.33	0.04084
863022	272171	56.37	0.040974
863091	272181	56.41	0.040877
862988	272125	56.45	0.040682
863048	272159	56.49	0.040807
862577	272001	56.53	0.040728
862923	272078	56.57	0.040463
862984	272141	56.61	0.040825
862868	272160	56.65	0.041285
862750	272162	56.69	0.041609
862731	272132	56.73	0.04141
862846	272091	56.77	0.040771
863473	272323	56.81	0.041055
862234	271946	56.85	0.041168
863065	272233	56.89	0.041374
862883	272156	56.93	0.041212
861802	271821	56.97	0.041262
862017	271894	57.01	0.041305
862170	271963	57.05	0.041476
862141	271936	57.09	0.041328
862478	272072	57.13	0.041574
862493	272081	57.17	0.041609
862490	272071	57.21	0.041535
862726	272160	57.25	0.041655
862098	272015	57.29	0.042094
862148	272026	57.33	0.042055
862818	272164	57.37	0.041448
862524	272074	57.41	0.041471
862087	271987	57.45	0.041891
862026	271998	57.49	0.042142
862306	272063	57.54	0.041949
862580	272124	57.58	0.041738
862054	272026	57.62	0.0423
862529	272262	57.66	0.043012
862133	272108	57.7	0.042772
862145	272032	57.74	0.042112
862652	272196	57.78	0.042146
862074	272045	57.82	0.042405
862893	272384	57.86	0.043071
862670	272286	57.9	0.042843
862032	272078	57.94	0.042788
862043	272105	57.98	0.042982
862374	272201	58.02	0.042912
862308	272160	58.06	0.042746
862224	272157	58.1	0.04294
862844	272394	58.14	0.043281
862421	272331	58.18	0.043864
862077	272162	58.22	0.043365
862157	272191	58.26	0.043396
861902	272173	58.3	0.043913
861552	272055	58.34	0.043851
861798	272172	58.38	0.044176
861688	272114	58.42	0.043984
861623	272163	58.46	0.044559
861912	272240	58.5	0.044441
861405	272062	58.54	0.044293
860386	271772	58.58	0.044557
861074	272020	58.62	0.04481
860894	271977	58.66	0.044925
861841	272263	58.7	0.044816
860509	271938	58.74	0.045609
860686	272061	58.78	0.046164
861352	272271	58.82	0.04616
861431	272209	58.86	0.045441
861167	272124	58.9	0.045428
860526	271975	58.94	0.045871
860809	272116	58.98	0.046297
860350	272016	59.02	0.04667
860774	272097	59.06	0.046231
861098	272224	59.1	0.046435
860424	272054	59.14	0.046791
860791	272188	59.18	0.04694
861163	272337	59.22	0.047199
860339	272088	59.26	0.047295
860527	272172	59.3	0.047498
860460	272146	59.34	0.047458
860158	272057	59.38	0.047512
861024	272267	59.42	0.046984
860258	272163	59.46	0.048127
860211	272185	59.5	0.048432
860176	272165	59.54	0.048358
860728	272385	59.58	0.048732
860439	272293	59.63	0.048728
860329	272301	59.66	0.049082
860816	272406	59.71	0.048676
860542	272310	59.75	0.048599
860836	272387	59.79	0.048467
860715	272345	59.83	0.048436
861387	272578	59.87	0.048604
860691	272335	59.91	0.048416
861274	272454	59.95	0.047875
860938	272344	59.99	0.047845
860812	272333	60.03	0.048083
861198	272434	60.07	0.047909
861545	272542	60.11	0.047894
861249	272490	60.15	0.048238
861395	272538	60.19	0.048253
861209	272385	60.23	0.047475
861572	272476	60.27	0.047279
861402	272455	60.31	0.047549
861413	272489	60.35	0.047801
861282	272464	60.39	0.047937
861879	272572	60.43	0.04727
861496	272485	60.47	0.047551
860886	272362	60.51	0.048129
860838	272365	60.55	0.04828
861252	272429	60.59	0.047726
861199	272380	60.63	0.04746
860225	272058	60.67	0.047345
860309	272081	60.71	0.047315
860708	272269	60.75	0.047826	13	0.665
861048	272333	60.79	0.047466
860716	272242	60.83	0.047582
861177	272381	60.87	0.047526
861159	272327	60.91	0.047127
860823	272224	60.95	0.047154
861085	272314	60.99	0.047213
860392	272159	61.03	0.047743
860541	272200	61.07	0.047692
860284	272084	61.11	0.047405
860860	272230	61.15	0.047106
860428	272144	61.19	0.047525
860524	272228	61.23	0.047968
860620	272280	61.27	0.048147
859972	272041	61.31	0.047866
861027	272353	61.35	0.047686
860319	272086	61.39	0.04733
860311	272134	61.43	0.047748
861164	272425	61.47	0.047923
861137	272343	61.51	0.047316
860946	272320	61.55	0.047625
860491	272251	61.59	0.048245
861378	272503	61.63	0.048008
860774	272319	61.67	0.048067
861210	272457	61.71	0.048067
860766	272292	61.75	0.047865
861142	272401	61.79	0.047782
860465	272190	61.83	0.047809
860734	272272	61.87	0.047783
860944	272324	61.91	0.047664
860470	272211	61.95	0.047969
861129	272446	61.99	0.048188
860894	272350	62.03	0.048009
860672	272288	62.08	0.048077
861259	272451	62.12	0.04789
860409	272184	62.16	0.047905
860368	272199	62.2	0.048137
860037	272087	62.24	0.048076
861099	272391	62.28	0.047812
860814	272283	62.32	0.047665
860545	272298	62.36	0.048492
860366	272291	62.4	0.048902
859988	272158	62.44	0.048792
860560	272287	62.48	0.048362
860451	272209	62.52	0.048002
860007	272105	62.56	0.048304
860747	272329	62.6	0.04822
859800	272074	62.64	0.048589
859946	272113	62.68	0.04853
860022	272163	62.72	0.048744
860462	272302	62.76	0.048742
859999	272159	62.81	0.048771
860658	272333	62.85	0.048486
860311	272232	62.89	0.048559
860644	272344	62.93	0.048613
860801	272385	62.97	0.048542
859854	272085	63.01	0.048539
859804	272103	63.05	0.048819
860598	272341	63.09	0.048709
860030	272156	63.13	0.048665
860363	272294	63.17	0.048935
860665	272397	63.21	0.048996
860436	272283	63.25	0.048653
861039	272477	63.29	0.048679
861022	272512	63.33	0.049013
860694	272459	63.37	0.049433
860876	272517	63.41	0.049436
861309	272612	63.45	0.049089
860904	272464	63.49	0.048925
861182	272532	63.53	0.04876
860233	272295	63.57	0.049283
860669	272396	63.61	0.048978
861389	272612	63.65	0.04888
860303	272334	63.69	0.049423
859818	272186	63.73	0.049468
860676	272410	63.77	0.049075
860309	272259	63.81	0.048787
860007	272199	63.85	0.049081
860113	272297	63.89	0.049614
859812	272244	63.93	0.049963
859750	272147	63.97	0.049324
860481	272332	64.01	0.04894
859691	272156	64.05	0.049553
860587	272442	64.09	0.049572
861041	272576	64.13	0.049492
861093	272590	64.17	0.049471
860959	272540	64.21	0.049409
860561	272414	64.25	0.049409
860671	272483	64.29	0.049691
860106	272347	64.33	0.050045
860675	272453	64.37	0.049433
861116	272571	64.41	0.049254
861478	272776	64.45	0.050001
860615	272545	64.49	0.050349
860924	272621	64.53	0.050169
860563	272456	64.57	0.04975
860887	272505	64.61	0.049308
860511	272448	64.65	0.04982
860560	272452	64.69	0.049725
860579	272479	64.73	0.049899
860863	272546	64.77	0.049709
860515	272429	64.81	0.049653
860889	272537	64.85	0.049567
860328	272369	64.89	0.049646
860519	272460	64.93	0.049899
860029	272296	64.97	0.049825
860363	272408	65.01	0.049877
859728	272186	65.05	0.049704
860111	272323	65.09	0.049834
860791	272466	65.13	0.049237
860409	272341	65.17	0.049203
860635	272477	65.22	0.049736
859933	272312	65.26	0.050209
860062	272352	65.3	0.050202
860241	272356	65.34	0.049767
860387	272331	65.38	0.049178
860170	272273	65.42	0.049266	14	0.665
860663	272470	65.46	0.049605
860540	272465	65.5	0.049885
860724	272516	65.54	0.049825
860647	272486	65.58	0.049779
860994	272579	65.62	0.049639
861535	272719	65.66	0.049381
860736	272489	65.7	0.049571
861386	272652	65.74	0.049218
861172	272592	65.78	0.049281
861071	272569	65.82	0.049356
860931	272554	65.86	0.049598
859098	272379	65.9	0.052949
859705	272382	65.94	0.051384
860507	272497	65.98	0.050236
860556	272413	66.02	0.049414
860857	272533	66.06	0.049618
860158	272293	66.1	0.049463
860006	272215	66.14	0.049216
860265	272273	66.18	0.049018
859886	272212	66.22	0.049505
860287	272322	66.26	0.049365
860541	272374	66.3	0.049131
860086	272231	66.34	0.049139
860415	272363	66.38	0.049369
860317	272328	66.42	0.049336
860502	272357	66.46	0.049092
860690	272400	66.5	0.048956
860356	272327	66.54	0.049226
860283	272289	66.58	0.049103
860516	272323	66.62	0.048775
860410	272297	66.66	0.048837
860645	272383	66.7	0.048933
860689	272424	66.74	0.049157
861130	272543	66.78	0.048987
860910	272421	66.82	0.048554
860200	272222	66.86	0.048766
860100	272342	66.9	0.05002
860840	272487	66.94	0.049282
860532	272347	66.98	0.048931
860511	272374	67.02	0.049209
860983	272504	67.06	0.049049
860754	272381	67.1	0.048631
861250	272554	67.14	0.048764
860918	272482	67.18	0.049037
860474	272315	67.22	0.048818
860732	272392	67.26	0.04878
860536	272384	67.3	0.049226
860444	272379	67.35	0.049426
861078	272506	67.39	0.048817
861631	272614	67.43	0.048264
861603	272627	67.47	0.048444
861012	272527	67.51	0.049163
860881	272466	67.55	0.049002
860754	272372	67.59	0.048557
860679	272364	67.63	0.048687
861205	272491	67.67	0.048361
861066	272453	67.71	0.048411
860890	272409	67.75	0.048507
861046	272448	67.79	0.048422
860415	272299	67.83	0.04884
860427	272323	67.87	0.049007
860914	272440	67.91	0.048701
861515	272629	67.95	0.048691
861265	272455	67.99	0.047907
861763	272611	68.03	0.047894
861310	272601	68.07	0.048995
861695	272805	68.11	0.049673
861386	272632	68.15	0.049053
861717	272682	68.19	0.048601
861698	272635	68.23	0.048262
861288	272580	68.27	0.048879
861578	272611	68.31	0.048378
861478	272580	68.35	0.048383
861355	272552	68.39	0.048473
861180	272572	68.43	0.049095
861126	272530	68.47	0.04889
860694	272371	68.51	0.048706
861764	272700	68.55	0.048626
861704	272697	68.59	0.048758
861798	272716	68.63	0.04867
860997	272418	68.67	0.048302
861424	272495	68.71	0.047822
860874	272355	68.75	0.048103
861197	272500	68.79	0.048456
860984	272444	68.83	0.048551
861290	272546	68.87	0.048593
860803	272444	68.91	0.049024
860906	272454	68.95	0.048837
860521	272274	68.99	0.048356
860207	272305	69.03	0.049434
860400	272429	69.07	0.049954
860554	272459	69.11	0.049799
860035	272231	69.15	0.049272
860711	272403	69.19	0.048926
861628	272663	69.23	0.048676
860811	272517	69.27	0.049606
861193	272665	69.31	0.049829
861510	272656	69.35	0.048927
861044	272617	69.39	0.049822
861430	272734	69.43	0.049779
861167	272568	69.47	0.049096
860815	272476	69.51	0.049257
861250	272633	69.55	0.049416
860590	272467	69.59	0.049771
860490	272460	69.63	0.049974
860809	272473	69.67	0.049248
860747	272402	69.71	0.048823
861367	272646	69.75	0.049218
860800	272482	69.8	0.049345
861160	272604	69.84	0.049412
860852	272548	69.88	0.049755
861294	272628	69.92	0.04926
861483	272681	69.96	0.049204
860449	272465	70	0.050123
860293	272386	70.04	0.049878
861175	272600	70.08	0.04934	15	0.665
861492	272636	70.12	0.048809
860596	272439	70.16	0.049524
860131	272399	70.2	0.05041
860404	272474	70.24	0.050315
860700	272504	70.28	0.049789
861112	272511	70.32	0.048769
860173	272321	70.36	0.049655
860052	272312	70.4	0.049897
860426	272368	70.44	0.049382
860571	272464	70.48	0.049796
860407	272429	70.52	0.049935
860857	272510	70.56	0.049428
860269	272346	70.6	0.049611
860636	272437	70.64	0.049403
861168	272599	70.68	0.04935
860589	272464	70.72	0.049749
860939	272660	70.76	0.050452
859780	272305	70.8	0.050551
860489	272413	70.84	0.049589
861378	272528	70.88	0.048215
860780	272485	70.92	0.049423
860758	272604	70.96	0.050463
860088	272419	71	0.050687
859917	272374	71.04	0.050763
860278	272349	71.08	0.049612
860360	272373	71.12	0.049596
860679	272546	71.16	0.05019
861121	272625	71.2	0.049687
860636	272509	71.24	0.049997
860168	272379	71.28	0.050148
860374	272461	71.32	0.050286
860645	272551	71.36	0.050321
860383	272484	71.4	0.050452
860144	272388	71.44	0.050285
859948	272291	71.48	0.049996
859898	272303	71.52	0.050226
860022	272423	71.56	0.050893
860219	272440	71.6	0.050518
860052	272388	71.64	0.050525
859963	272369	71.68	0.050601
859607	272225	71.72	0.050343
860478	272575	71.76	0.050955
860337	272509	71.8	0.050779
859835	272354	71.85	0.050812
860748	272650	71.89	0.050869
859708	272426	71.93	0.05174
859755	272477	71.97	0.052038
860374	272629	72.01	0.051673
860475	272621	72.05	0.051343
860137	272507	72.09	0.051286
859791	272328	72.13	0.050713
859486	272365	72.17	0.051817
860072	272406	72.21	0.050622
859139	272218	72.25	0.051511
859919	272545	72.29	0.05217
860473	272669	72.33	0.051744
859438	272409	72.37	0.052306
859706	272396	72.41	0.051497
860035	272501	72.45	0.051503
859438	272426	72.49	0.052447
859597	272411	72.53	0.051906
859657	272370	72.57	0.05141
858933	272271	72.61	0.052488
859063	272316	72.65	0.05252
859155	272240	72.69	0.051651
859312	272412	72.73	0.052661
858957	272347	72.77	0.053054
859905	272460	72.81	0.051505
859088	272288	72.85	0.052223
858687	272313	72.89	0.05348
859069	272323	72.93	0.052562
859102	272301	72.97	0.052294
859545	272487	73.01	0.05267
859295	272526	73.05	0.053647
859408	272596	73.09	0.053929
859260	272419	73.14	0.052855
859837	272556	73.18	0.052476
859028	272397	73.22	0.053281
859659	272556	73.26	0.052942
859364	272419	73.3	0.052582
859438	272500	73.34	0.053058
859965	272648	73.38	0.0529
859391	272453	73.42	0.052793
859115	272519	73.46	0.054061
859653	272661	73.5	0.053824
859700	272646	73.54	0.053577
858768	272342	73.58	0.053508
859384	272529	73.62	0.053439
859332	272569	73.66	0.053905
858696	272358	73.7	0.053828
859198	272394	73.74	0.052811
858883	272351	73.78	0.053281
858232	272286	73.82	0.05445
857748	272226	73.86	0.055223
858132	272275	73.9	0.054621
859413	272530	73.94	0.053371
858910	272455	73.98	0.054069
858322	272365	74.02	0.054867
858218	272277	74.06	0.054412
859111	272507	74.1	0.053972
858568	272438	74.14	0.054825
858264	272474	74.18	0.055919
858916	272632	74.22	0.055515
858656	272736	74.26	0.057054
858524	272584	74.3	0.056146
858807	272593	74.34	0.055479
858388	272473	74.38	0.055586
858053	272341	74.42	0.055374
858417	272526	74.46	0.055948
858876	272725	74.5	0.056387
858508	272540	74.54	0.055825
858152	272536	74.58	0.056725
858352	272592	74.62	0.056663
858497	272653	74.66	0.056786
858065	272490	74.7	0.056573
858093	272527	74.74	0.056805	16	0.665
857426	272381	74.78	0.057349
856951	272387	74.82	0.058646
857450	272499	74.86	0.058261
857784	272491	74.9	0.057319
857434	272446	74.94	0.057865
857665	272566	74.98	0.05825
857517	272493	75.02	0.058036
857571	272507	75.06	0.05801
857237	272470	75.1	0.058581
856708	272285	75.14	0.058441
857659	272576	75.18	0.058348
857538	272498	75.22	0.058022
857326	272496	75.26	0.058562
856575	272364	75.3	0.059444
857252	272508	75.34	0.058855
857482	272575	75.38	0.058805
857073	272422	75.42	0.058615
857079	272494	75.46	0.059194
856733	272475	75.5	0.059945
857376	272518	75.55	0.058612
856782	272492	75.59	0.059957
856680	272475	75.63	0.060085
857417	272632	75.67	0.059446
857476	272763	75.71	0.060372
857482	272639	75.75	0.059333
856754	272607	75.79	0.06098
856492	272441	75.83	0.060298
856194	272396	75.87	0.060709
856601	272635	75.91	0.061613
856853	272547	75.95	0.060225
856784	272660	75.99	0.061339
856823	272560	76.03	0.060411
856625	272552	76.07	0.060865
856866	272678	76.11	0.061272
857807	272824	76.15	0.060007
856555	272605	76.19	0.061487
856731	272643	76.23	0.061338
857047	272773	76.27	0.061581
856603	272650	76.31	0.061732
857526	272881	76.35	0.061214
856296	272646	76.39	0.062506
856050	272431	76.43	0.061377
855614	272485	76.47	0.062969
856010	272595	76.51	0.062836
856756	272785	76.55	0.062444
856051	272620	76.59	0.062935
856253	272680	76.63	0.062899
855907	272783	76.67	0.064659
855020	272559	76.71	0.065143
855264	272713	76.75	0.065772
855622	272649	76.79	0.064302
856118	272849	76.83	0.064648
855799	272753	76.87	0.064695
855708	272763	76.91	0.065017
855283	272691	76.95	0.065541
855415	272730	76.99	0.065515
854912	272662	77.03	0.066278
854104	272400	77.07	0.066242
855397	272749	77.11	0.065719
854570	272567	77.15	0.066394
855175	272693	77.19	0.065841
854912	272727	77.23	0.066814
854539	272548	77.27	0.066319
855443	272780	77.31	0.065854
854350	272539	77.35	0.066742
854797	272636	77.39	0.066366
854553	272535	77.43	0.066175
855174	272800	77.47	0.066727
854830	272617	77.51	0.066122
855382	272863	77.55	0.066699
854760	272715	77.59	0.067115
854369	272631	77.64	0.067452
854174	272538	77.68	0.067198
853961	272569	77.72	0.068015
854829	272695	77.76	0.066769
855068	272780	77.8	0.066841
855608	272999	77.84	0.067226
854237	272594	77.88	0.067494
854493	272560	77.92	0.066539
854306	272624	77.96	0.06756
854514	272703	78	0.067664
855386	272846	78.04	0.066549
855175	272833	78.08	0.066997
854617	272743	78.12	0.067723
855164	272944	78.16	0.067941
853978	272604	78.2	0.068259
854366	272626	78.24	0.067418
854483	272729	78.28	0.06796
854338	272724	78.32	0.068301
853854	272596	78.36	0.06852
853582	272555	78.4	0.068898
854385	272778	78.44	0.068623
854081	272699	78.48	0.068772
854137	272911	78.52	0.070373
853489	272733	78.56	0.070613
853624	272746	78.6	0.070364
853903	272879	78.64	0.070726
853471	272706	78.68	0.070437
[truncated: 135 more rows]

## Sheet: 1E
Fig 1E

## Sheet: 1F
Fig 1F

## Sheet: 3C_WB
Fig 3C

## Sheet: 3C_A260
FlowCell Text Data File: 1_UB-con.csv
Software Version: 1.56A
Date: 2021-09-07
Time: 17:35:44
User:
Experiment name:
*** CENTRIFUGE SETTINGS ***
Rotor Manufacturer: Beckman
Rotor Model: SW40Ti
Speed: 40 rpm
Gradient: Sucrose 15.0% to 45.0% v/v
Time: 1.5hr
w2t: x 10^0
Number of Tubes: 2
Sample Volume: 0.3 ml
Temperature: 4.0 deg C
*** FRACTIONATION SETTINGS ***
Volume displaced/mm: 0.143 ml/mm
Tubing length: 360 mm
Total Dead Volume (= last fraction): 0.333 ml
Scan Speed: 0.20 mm/sec
Total Distance: 84.1 mm
Upper Limit to Slow-down Distance: 37.50 mm
Start mode: Slow-down distance
Fail-safe Distance (M): 0 mm
Number of fractions: 18
Distance/fraction: 4.67 mm
Start Distance: 0.00 mm
Volume/fraction: 0.666 ml
Data Samples/mm: 25.00
*** SCANNING SETTINGS ***
Scanning mode: SINGLE UV OD
Channel A (LED1) Wavelength: 260 nm
Sensitivity: 0
Integration time: 200 ms
Averaging: 1 samples
LED1 (260 nm) On Time: 8 ms
Sample A Zero: 889400
Source A Zero: 267186.2
Data Columns:
Sample	Source	Position(mm)	Absorbance	Fraction Number	Fraction Volume(ml)
731013	265502	0	0.427116
730868	265479	0.02	0.427368
730568	265371	0.06	0.427376
730989	265516	0.1	0.427309
731332	265627	0.14	0.427194
730904	265456	0.18	0.427062
731230	265578	0.22	0.427092
731113	265548	0.26	0.427198
731170	265569	0.3	0.427201
731305	265620	0.34	0.427217
731433	265669	0.38	0.427239
730545	265351	0.42	0.427277
730779	265434	0.46	0.42726
730987	265520	0.5	0.427349
730842	265472	0.54	0.427388
731481	265713	0.58	0.427464
731211	265623	0.62	0.427532
730782	265480	0.66	0.427641
730564	265405	0.7	0.427676
730454	265366	0.74	0.427685
730641	265443	0.78	0.427761
730672	265463	0.82	0.427836
730717	265485	0.86	0.427883
730262	265322	0.9	0.427903
730263	265328	0.94	0.427951
730650	265467	0.98	0.427937
730868	265551	1.02	0.427978
730674	265484	1.06	0.428007
730432	265402	1.1	0.428058
730195	265321	1.14	0.428101
731113	265655	1.18	0.428105
730953	265605	1.22	0.428174
731091	265667	1.26	0.428274
731473	265806	1.3	0.428276
730882	265601	1.34	0.428358
731500	265826	1.38	0.428362
731061	265675	1.42	0.428434
730585	265503	1.46	0.428443
730733	265561	1.5	0.428478
730977	265649	1.54	0.428473
730917	265635	1.59	0.428539
730772	265585	1.63	0.428562
730865	265623	1.67	0.428597
730745	265580	1.71	0.428602
730468	265489	1.75	0.428684
730463	265495	1.79	0.428751
731356	265819	1.83	0.428746
730824	265639	1.87	0.428859
730494	265522	1.91	0.428884
730686	265601	1.95	0.428962
730424	265509	1.99	0.428989
730380	265504	2.03	0.429083
730496	265556	2.07	0.429166
730903	265708	2.11	0.4292
730308	265506	2.15	0.429321
729816	265330	2.19	0.429346
729845	265341	2.23	0.42935
730538	265594	2.27	0.429359
730828	265701	2.31	0.429372
729971	265398	2.35	0.429445
730595	265625	2.39	0.429446
729842	265359	2.43	0.429512
729362	265188	2.47	0.429541
730275	265528	2.51	0.42961
730039	265450	2.55	0.429676
729932	265411	2.59	0.429675
730133	265488	2.63	0.429708
729964	265432	2.67	0.429754
729735	265353	2.71	0.429791
730275	265559	2.75	0.429872
730164	265525	2.79	0.429926
729995	265471	2.83	0.429989
729723	265385	2.87	0.430099
729676	265385	2.91	0.430244
729652	265380	2.95	0.430276
729790	265439	2.99	0.43035
729835	265463	3.03	0.430415
730250	265630	3.07	0.430551
730210	265622	3.11	0.430606
729933	265526	3.15	0.430647
729951	265539	3.19	0.430701
730550	265760	3.23	0.430728
730372	265697	3.27	0.430743
730115	265611	3.31	0.430806
730501	265751	3.35	0.430802
730090	265611	3.39	0.430883
730012	265584	3.43	0.430895
729833	265520	3.47	0.430904
729915	265556	3.51	0.430957
729660	265462	3.55	0.430946
730086	265623	3.59	0.430997
730361	265721	3.63	0.43098
730353	265716	3.67	0.430962
730368	265722	3.71	0.430967
730199	265664	3.75	0.430996
729921	265562	3.79	0.430989
730316	265712	3.83	0.431042
729785	265516	3.87	0.431018
729782	265512	3.91	0.430994
730247	265673	3.95	0.430924
729780	265506	3.99	0.430949
729315	265337	4.04	0.430951
729946	265569	4.08	0.430971
729809	265519	4.12	0.43097
729390	265364	4.16	0.430948
729586	265437	4.2	0.430962
730134	265631	4.24	0.430917
730151	265643	4.28	0.430966
729583	265441	4.32	0.431006
729838	265526	4.36	0.43094
729555	265423	4.4	0.430939
730357	265717	4.44	0.430958
729553	265428	4.48	0.430988
729493	265409	4.52	0.431012
729255	265352	4.56	0.431263
729668	265522	4.6	0.43143
729807	265576	4.64	0.431459
729636	265532	4.68	0.431613
729674	265549	4.72	0.43164	1	0.67
729030	265317	4.76	0.43166
729556	265511	4.8	0.431682
729646	265540	4.84	0.43165
729033	265317	4.88	0.431651
729494	265485	4.92	0.431653
729247	265391	4.96	0.431618
729278	265400	5	0.431599
729746	265569	5.04	0.431588
729046	265311	5.08	0.43156
729639	265531	5.12	0.431596
729808	265590	5.16	0.431575
729754	265574	5.2	0.431606
729824	265594	5.24	0.431559
729567	265499	5.28	0.431547
728997	265296	5.32	0.431584
729438	265449	5.36	0.431521
728999	265295	5.4	0.43157
729228	265380	5.44	0.431584
729298	265407	5.48	0.431597
729012	265306	5.52	0.431623
728931	265281	5.56	0.431661
729431	265466	5.6	0.431686
729053	265325	5.64	0.431657
729343	265432	5.68	0.43167
729552	265502	5.72	0.431618
729212	265382	5.76	0.43165
729526	265502	5.8	0.431699
729473	265483	5.84	0.431701
729180	265380	5.88	0.431732
729135	265360	5.92	0.431701
729012	265315	5.96	0.431699
729157	265369	6	0.431709
723461	265646	6.04	0.451706
702932	265448	6.08	0.51481
696099	265482	6.12	0.537081
699894	265560	6.16	0.525507
373734	265402	6.2	1.93606
16392	265463	6.24	8.97312
16728	265226	6.28	8.92545
16748	265094	6.32	8.92164
16741	265467	6.36	8.92575
16697	265230	6.4	8.92966
16668	265257	6.44	8.9338
16637	265216	6.49	8.93764
16636	265321	6.53	8.93867
16621	265210	6.57	8.93976
16628	265274	6.61	8.93935
16633	265417	6.65	8.93989
16655	265306	6.69	8.93597
16661	265312	6.73	8.93521
16712	265242	6.77	8.92774
16773	265400	6.81	8.92088
16818	265257	6.85	8.91364
16904	265220	6.89	8.90185
16992	265134	6.93	8.88943
17091	265200	6.97	8.87692
17205	265138	7.01	8.86143
17338	265193	7.05	8.84457
17509	265179	7.09	8.82236
17669	265212	7.13	8.80217
17828	265332	7.17	8.78303
18037	265231	7.21	8.75594
18263	265205	7.25	8.7277
18495	265097	7.29	8.69838
18746	265327	7.33	8.66999
18965	265126	7.37	8.64215
19306	265079	7.41	8.60164
19616	265201	7.45	8.56683
20060	265268	7.49	8.51703
20438	265140	7.53	8.47393
20838	265193	7.57	8.43076
21411	265149	7.61	8.36934
21920	265112	7.65	8.31616
22447	265286	7.69	8.26417
23045	265242	7.73	8.20463
23609	265459	7.77	8.15205
24173	265380	7.81	8.09825
25028	265321	7.85	8.01953
25897	265446	7.89	7.94378
26645	265408	7.93	7.87938
27739	265448	7.98	7.78916
28847	265273	8.02	7.69954
29899	265319	8.06	7.61932
30975	265476	8.1	7.54109
32067	265369	8.14	7.46221
33551	265474	8.18	7.36129
35235	265452	8.22	7.25089
36879	265411	8.26	7.14792
38461	265343	8.3	7.05282
40162	265337	8.34	6.95538
42084	265311	8.38	6.84996
44383	265248	8.42	6.72973
47014	265294	8.46	6.60051
49573	265615	8.5	6.48396
51958	265335	8.54	6.37584
55159	265387	8.58	6.24174
58507	265222	8.62	6.10773
61704	265299	8.66	5.98866
64311	265403	8.7	5.89641
66946	265333	8.74	5.80545
71849	265303	8.78	5.64613
76863	265445	8.82	5.49553
81585	265465	8.86	5.36153
85845	265569	8.9	5.24786
90616	265324	8.94	5.12407
95865	265400	8.98	4.99799
101866	265340	9.02	4.86084
107563	265471	9.06	4.73949
113132	265412	9.1	4.62539
120256	265233	9.14	4.48644
127823	265238	9.18	4.34915
135108	265513	9.22	4.22675
142025	265485	9.26	4.11415
150410	265574	9.3	3.98581
159781	265394	9.34	3.84827
168366	265484	9.38	3.73126	2	0.665
176786	265489	9.42	3.62148
185537	265497	9.46	3.51282
194080	265541	9.5	3.41189
203601	265222	9.54	3.3014
213300	265477	9.58	3.19884
224939	265638	9.62	3.08064
235650	265407	9.66	2.97399
245548	265280	9.7	2.88032
256936	265300	9.74	2.77847
267578	265518	9.78	2.68899
276381	265320	9.82	2.61446
285847	265252	9.86	2.5381
297567	265373	9.9	2.44869
310770	265217	9.94	2.34967
323770	265322	9.98	2.25834
335302	265382	10.02	2.18009
347832	265460	10.06	2.09818
361708	265466	10.1	2.0102
371571	265311	10.14	1.94835
384061	265422	10.18	1.87488
396022	265310	10.22	1.80492
408894	265408	10.26	1.73377
421626	265551	10.3	1.66597
431941	265487	10.34	1.61104
442318	265498	10.38	1.55771
453172	265486	10.42	1.50305
465216	265591	10.46	1.44491
478597	265497	10.51	1.3803
490490	265504	10.55	1.32512
499808	265443	10.59	1.28225
508015	265510	10.63	1.24616
515825	265496	10.67	1.21171
523820	265412	10.71	1.17639
531860	265348	10.75	1.14156
541238	265561	10.79	1.10403
550378	265522	10.83	1.06602
560072	265277	10.87	1.02465
569121	265528	10.91	0.990706
575627	265454	10.95	0.964499
581076	265349	10.99	0.942406
587674	265317	11.03	0.916725
594811	265381	11.07	0.890102
599998	265366	11.11	0.870435
604475	265195	11.15	0.852255
608634	265340	11.19	0.838054
612714	265319	11.23	0.82284
617273	265402	11.27	0.806862
621392	265371	11.31	0.791632
625974	265354	11.35	0.774954
630012	265351	11.39	0.760458
634222	265381	11.43	0.745725
638093	265317	11.47	0.731488
641865	265329	11.51	0.718326
645098	265413	11.55	0.707731
647009	265530	11.59	0.702066
649158	265422	11.63	0.693689
651766	265286	11.67	0.683512
655289	265282	11.71	0.671347
658486	265272	11.75	0.660309
661500	265239	11.79	0.649752
665463	265435	11.83	0.637972
667467	265278	11.87	0.629874
669319	265366	11.91	0.624385
670737	265305	11.95	0.619105
673744	265392	11.99	0.609776
676788	265334	12.03	0.59914
679472	265423	12.07	0.590987
681523	265517	12.11	0.585002
683165	265769	12.15	0.581721
684739	265615	12.19	0.575238
687316	265595	12.23	0.566615
689003	265343	12.27	0.558961
690798	265175	12.31	0.551681
692858	265282	12.35	0.545888
695130	265334	12.39	0.538961
697354	265351	12.43	0.531917
699242	265368	12.47	0.525977
700616	265325	12.51	0.521194
701829	265317	12.56	0.517233
703780	265300	12.6	0.510842
704591	265238	12.64	0.507724
702584	265321	12.68	0.514848
702860	265413	12.72	0.514744
706157	265361	12.76	0.503771
714075	265420	12.8	0.479178
715288	265420	12.84	0.475359
716774	265464	12.88	0.471062
718784	265539	12.92	0.465395
720963	265570	12.96	0.458846
722338	265530	13	0.454219
723782	265443	13.04	0.448988
725532	265530	13.08	0.44429
727447	265633	13.12	0.439231
728711	265392	13.16	0.433281
729898	265249	13.2	0.428406
731595	265344	13.24	0.423985
732770	265267	13.28	0.419721
734009	265147	13.32	0.414901
736591	265192	13.36	0.40738
739397	265272	13.4	0.399502
741780	265404	13.44	0.393381
743516	265508	13.48	0.389002
743993	265370	13.52	0.386388
744921	265333	13.56	0.383269
746469	265394	13.6	0.379115
748276	265310	13.64	0.372961
750388	265340	13.68	0.366873
753580	265672	13.72	0.360134
755174	265516	13.76	0.354057
757196	265628	13.8	0.348989
758890	265739	13.84	0.3449
759369	265410	13.88	0.340692
761533	265481	13.92	0.33489
762828	265359	13.96	0.330032
765431	265568	14	0.324138
767251	265637	14.04	0.319378	3	0.665
768507	265631	14.08	0.315646
769811	265623	14.12	0.311763
770779	265449	14.16	0.30746
773735	265666	14.2	0.300685
775578	265668	14.24	0.295348
776418	265494	14.28	0.291438
778121	265439	14.32	0.286041
780063	265257	14.36	0.278887
781647	265314	14.4	0.274806
782515	265400	14.44	0.273038
783446	265492	14.48	0.271142
784872	265525	14.52	0.267329
786109	265309	14.56	0.261953
788298	265455	14.6	0.256934
790151	265420	14.64	0.251353
791941	265392	14.68	0.246023
792506	265171	14.72	0.242544
793397	265305	14.76	0.241152
794242	265415	14.8	0.239689
795940	265342	14.84	0.234264
798248	265430	14.89	0.228494
799484	265471	14.92	0.22536
801034	265647	14.97	0.222493
801152	265476	15.01	0.220712
802620	265375	15.05	0.215736
804323	265392	15.09	0.21111
805398	265297	15.13	0.207299
807117	265334	15.17	0.202814
808251	265412	15.21	0.200316
810225	265661	15.25	0.196937
810543	265455	15.29	0.194308
811347	265444	15.33	0.191984
813166	265622	15.37	0.188453
813584	265439	15.41	0.185745
815311	265515	15.45	0.181617
816929	265515	15.49	0.177156
816881	265387	15.53	0.176203
817370	265475	15.57	0.175602
816970	265160	15.61	0.174032
819178	265377	15.65	0.169799
820776	265445	15.69	0.16599
821611	265423	15.73	0.163515
822887	265515	15.77	0.160803
824137	265539	15.81	0.15759
824098	265289	15.85	0.155577
825843	265502	15.89	0.152623
826424	265465	15.93	0.150726
827070	265517	15.97	0.149409
827684	265483	16.01	0.147451
828625	265539	16.05	0.145368
829651	265651	16.09	0.143532
829751	265540	16.13	0.142321
830644	265615	16.17	0.140535
831916	265589	16.21	0.136872
833607	265633	16.25	0.132675
834227	265588	16.29	0.13062
834761	265706	16.33	0.13018
834595	265694	16.37	0.130526
834367	265566	16.41	0.130056
834990	265530	16.45	0.128071
836229	265608	16.49	0.125396
837073	265663	16.53	0.123591
838016	265667	16.57	0.121091
838447	265670	16.61	0.11996
838188	265410	16.65	0.118451
838829	265505	16.69	0.117536
839285	265530	16.73	0.116525
840425	265627	16.77	0.114293
840598	265576	16.81	0.113397
841175	265542	16.85	0.111565
842263	265678	16.89	0.109808
842112	265539	16.93	0.109034
842717	265566	16.97	0.107647
842994	265556	17.01	0.106822
843323	265426	17.06	0.104842
844723	265672	17.1	0.103194
844505	265549	17.14	0.102733
845417	265615	17.18	0.100863
846012	265560	17.22	0.098814
846852	265613	17.26	0.09703
846855	265589	17.3	0.096818
847037	265672	17.34	0.097038
847463	265616	17.38	0.095432
848473	265742	17.42	0.093819
848672	265643	17.46	0.092453
849399	265663	17.5	0.090695
849873	265613	17.54	0.089016
850758	265732	17.58	0.087682
849863	265452	17.62	0.087678
850619	265706	17.66	0.087829
851098	265614	17.7	0.085783
852177	265742	17.74	0.084016
852880	265756	17.78	0.082279
852531	265557	17.82	0.081514
851954	265480	17.86	0.082385
853137	265640	17.9	0.080618
853651	265577	17.94	0.078729
854602	265700	17.98	0.077265
856254	266113	18.02	0.076415
855951	265912	18.06	0.075511
856858	266049	18.1	0.074286
856490	265881	18.14	0.073832
856631	265775	18.18	0.072564
857266	265791	18.22	0.071032
857791	265898	18.26	0.07056
857494	265724	18.3	0.069866
858380	265810	18.34	0.06827
858818	265874	18.38	0.067664
858666	265859	18.42	0.067935
859182	266015	18.46	0.067903
859099	265822	18.5	0.066487
860081	265966	18.54	0.065135
860412	266005	18.58	0.064599
860642	265966	18.62	0.063668
861437	266031	18.66	0.06214
861838	265998	18.7	0.060814	4	0.665
861885	265976	18.74	0.060505
861904	265910	18.78	0.059897
861587	265784	18.82	0.059658
862482	265945	18.86	0.058684
861527	265613	18.9	0.058366
861888	265699	18.94	0.058152
861491	265567	18.98	0.05807
861871	265647	19.02	0.057756
863014	265853	19.06	0.056518
863698	265832	19.1	0.054557
863350	265652	19.14	0.05394
863687	265758	19.18	0.053959
863439	265700	19.22	0.054114
863886	265777	19.26	0.053602
863787	265696	19.3	0.053174
863622	265591	19.34	0.052714
864347	265743	19.38	0.052113
864590	265755	19.42	0.051582
864407	265619	19.46	0.050907
864767	265624	19.51	0.050012
865281	265769	19.55	0.049903
864829	265627	19.59	0.049876
865083	265613	19.63	0.049096
865166	265653	19.67	0.049219
865728	265715	19.71	0.048283
865482	265575	19.75	0.047737
865622	265591	19.79	0.047508
865901	265679	19.83	0.047529
866139	265723	19.87	0.047283
866522	265714	19.91	0.046212
865599	265654	19.95	0.048102
864345	265639	19.99	0.051237
861334	265614	20.03	0.058879
867906	265741	20.07	0.042849
868133	265738	20.11	0.042235
867054	265644	20.15	0.044238
867049	265658	20.19	0.044369
867371	265750	20.23	0.044313
867221	265616	20.27	0.043567
867451	265628	20.31	0.043072
868663	265908	20.35	0.042301
868822	265857	20.39	0.041457
868766	265796	20.43	0.041086
868875	265906	20.47	0.041735
868345	265668	20.51	0.041093
868998	265766	20.56	0.040231
869091	265713	20.6	0.039541
869665	265910	20.64	0.039723
870032	265964	20.68	0.039231
869892	265897	20.72	0.039026
869634	265760	20.76	0.038534
869550	265729	20.8	0.038488
870133	265884	20.84	0.038292
870568	265938	20.88	0.037625
871169	265996	20.92	0.036562
870672	265855	20.96	0.036653
869967	265736	21	0.037469
871095	265925	21.04	0.036153
870941	265850	21.08	0.035916
870690	265806	21.12	0.036192
870866	265836	21.16	0.035991
871561	265851	21.2	0.034323
871479	265907	21.24	0.035009
871382	265949	21.28	0.035615
872447	266122	21.32	0.034329
871551	265818	21.36	0.034069
871838	265978	21.4	0.034683
871498	265880	21.44	0.034731
871560	265707	21.48	0.033106
872480	266001	21.52	0.033221
872203	266057	21.56	0.034409
872270	265885	21.6	0.032781
873317	266146	21.64	0.032289
872077	265867	21.68	0.033126
872479	265969	21.72	0.032952
872626	265860	21.76	0.031651
872620	265978	21.8	0.032665
872016	265882	21.84	0.033411
872642	265918	21.88	0.0321
872662	265889	21.92	0.031803
872731	266008	21.96	0.032633
873742	266063	22	0.030492
874121	266145	22.04	0.03021
872270	265888	22.08	0.032806
873337	266033	22.12	0.031282
873603	266015	22.16	0.030444
873101	265997	22.2	0.031586
873325	266042	22.24	0.031389
873801	266007	22.28	0.029867
873275	266031	22.32	0.031425
873060	266009	22.36	0.031793
873708	265934	22.4	0.029488
872984	265793	22.44	0.030161
873286	266017	22.48	0.031278
873342	265805	22.52	0.029339
873231	265864	22.56	0.030125
872849	265840	22.6	0.030907
873651	265828	22.65	0.028738
873381	265906	22.69	0.030094
873263	266084	22.73	0.031904
874081	265952	22.77	0.02868
873878	265934	22.81	0.029051
872849	265884	22.85	0.031279
874173	266039	22.89	0.029179
874167	265978	22.93	0.028679
873714	265986	22.97	0.029913
875125	266203	23.01	0.028117
874322	265997	23.05	0.028441
873500	265973	23.09	0.030354
874343	266066	23.13	0.02897
874970	266146	23.17	0.028034
874190	266061	23.21	0.029322
874426	265991	23.25	0.028122
874888	265955	23.29	0.026629
873441	265892	23.33	0.029821
873775	265904	23.37	0.029062	5	0.665
873944	265695	23.41	0.026857
873888	265875	23.45	0.028526
873943	265931	23.49	0.028858
874569	265875	23.53	0.026773
874240	265966	23.57	0.028389
874955	266129	23.61	0.027928
875804	266256	23.65	0.026819
873583	265917	23.69	0.029667
875251	266128	23.73	0.027159
875011	265915	23.77	0.025974
873802	265850	23.81	0.028535
874437	265853	23.85	0.026926
874866	266050	23.89	0.027489
873972	265867	23.93	0.028242
874920	265817	23.97	0.025379
874217	265835	24.01	0.02734
875178	266214	24.05	0.028074
875167	265963	24.09	0.025979
874829	266087	24.13	0.027897
875302	266090	24.17	0.026706
875504	266037	24.21	0.025739
874153	265920	24.25	0.028224
874921	265953	24.29	0.026527
875157	265965	24.33	0.026022
875119	266049	24.37	0.02683
875168	265920	24.41	0.025613
874850	266009	24.45	0.027184
875252	266097	24.49	0.026894
875200	265932	24.53	0.025632
874475	265897	24.57	0.027201
874891	265876	24.61	0.025953
875129	266064	24.65	0.026931
875204	266100	24.69	0.027043
874852	265902	24.73	0.026273
874452	265931	24.77	0.027548
875337	266006	24.81	0.025906
874895	265908	24.85	0.026213
875177	265929	24.89	0.025666
874532	265830	24.93	0.026487
875166	266055	24.97	0.02676
875528	266112	25.01	0.026311
874604	265959	25.05	0.027393
875594	266109	25.09	0.026116
874928	266003	25.14	0.026932
874824	266022	25.18	0.02736
875508	266165	25.22	0.026811
875666	266250	25.26	0.027123
876035	266236	25.3	0.026057
876238	266397	25.34	0.026896
876111	266353	25.38	0.02685
875952	266315	25.42	0.026938
875847	266261	25.46	0.026751
876164	266317	25.5	0.02641
875199	266212	25.54	0.028003
874836	266049	25.58	0.027558
875129	266121	25.62	0.027413
875719	266257	25.66	0.027046
875286	266148	25.7	0.027238
874933	266120	25.74	0.027909
874850	266037	25.78	0.02742
875362	266224	25.82	0.027685
874967	266025	25.86	0.027018
873955	265850	25.9	0.028141
875379	266235	25.94	0.027734
875378	266232	25.98	0.027712
874104	265959	26.02	0.02868
875223	266163	26.06	0.027527
874638	265991	26.1	0.027577
875141	266144	26.14	0.027577
874470	266090	26.18	0.028846
874475	266111	26.22	0.029011
875008	266111	26.26	0.02764
874366	266025	26.3	0.028564
874208	266028	26.34	0.028996
874104	266044	26.38	0.029399
874929	266213	26.42	0.028705
874953	266193	26.46	0.028475
874637	266223	26.5	0.029541
874506	266198	26.54	0.029667
874205	266080	26.58	0.029444
875193	266272	26.62	0.028525
874864	266252	26.66	0.029202
874729	266306	26.7	0.030006
874376	266266	26.74	0.030576
874206	266132	26.78	0.029881
874358	266098	26.82	0.029202
874478	266282	26.86	0.030449
874025	266128	26.9	0.030313
873980	266145	26.94	0.030573
873800	266117	26.98	0.0308
873850	266085	27.02	0.0304
873456	265984	27.06	0.030561
873268	266001	27.1	0.031189
873545	266164	27.14	0.031854
873215	265987	27.18	0.031207
873899	266146	27.22	0.03079
873571	266127	27.26	0.031474
873927	266307	27.3	0.032079
873162	266083	27.34	0.032156
873193	266066	27.39	0.031932
873334	266102	27.43	0.031873
873192	266094	27.47	0.032172
873291	266212	27.51	0.032914
872560	266003	27.55	0.033031
872955	266147	27.59	0.033231
873170	266216	27.63	0.03326
873750	266384	27.67	0.033185
873364	266274	27.71	0.03325
873023	266186	27.75	0.033385
872826	266152	27.79	0.033605
872875	266230	27.83	0.034139
872910	266297	27.87	0.034615
872515	266138	27.91	0.034289
872822	266243	27.95	0.034385
872427	266143	27.99	0.034558
872446	266198	28.03	0.034974
872841	266364	28.07	0.035359	6	0.67
872650	266359	28.11	0.035809
871690	266059	28.15	0.03575
871967	266099	28.19	0.035373
872114	266185	28.23	0.035721
871740	266159	28.27	0.036466
872109	266232	28.31	0.036131
871822	266177	28.35	0.036407
871654	266206	28.39	0.037086
871084	266058	28.43	0.037306
871704	266201	28.47	0.036914
871958	266295	28.51	0.037053
871077	266126	28.55	0.0379
870869	266090	28.59	0.038133
871268	266176	28.63	0.037829
871818	266365	28.67	0.038006
871666	266392	28.71	0.038627
872142	266567	28.75	0.038876
871694	266364	28.79	0.038318
871352	266316	28.83	0.038795
871255	266383	28.87	0.039612
871827	266534	28.91	0.03941
871420	266345	28.95	0.038865
871105	266290	28.99	0.039214
870410	266220	29.03	0.040418
870384	266225	29.07	0.040528
871077	266403	29.11	0.040241
870729	266334	29.15	0.040557
870490	266342	29.19	0.041242
870511	266368	29.23	0.041408
870423	266327	29.27	0.041289
871094	266551	29.31	0.041447
870449	266425	29.35	0.04205
869631	266224	29.39	0.042467
870023	266301	29.43	0.042104
870877	266498	29.47	0.04156
869866	266285	29.51	0.042375
869352	266240	29.55	0.043324
868953	266159	29.59	0.043673
870053	266425	29.63	0.043074
869825	266320	29.67	0.042776
869788	266441	29.71	0.043894
869811	266442	29.75	0.043843
869886	266471	29.79	0.043894
869733	266487	29.84	0.044425
868928	266242	29.88	0.044439
869017	266300	29.92	0.044699
869368	266447	29.96	0.045032
869074	266389	30	0.045303
868783	266241	30.04	0.044806
869493	266384	30.08	0.044176
869134	266378	30.12	0.045055
869399	266575	30.16	0.046033
868872	266381	30.2	0.045759
869827	266612	30.24	0.045237
869033	266378	30.28	0.045317
868906	266384	30.32	0.045696
868780	266402	30.36	0.046175
868777	266384	30.4	0.04603
868740	266364	30.44	0.045957
868934	266442	30.48	0.046114
869543	266586	30.52	0.045753
869942	266683	30.56	0.045539
869568	266550	30.6	0.045384
869195	266424	30.64	0.045286
869400	266521	30.68	0.045574
868890	266442	30.72	0.046227
869139	266477	30.76	0.045878
869416	266487	30.8	0.045246
869439	266452	30.84	0.04489
869851	266638	30.88	0.045395
869754	266634	30.92	0.045612
869360	266488	30.96	0.045399
870019	266624	31	0.044842
869261	266358	31.04	0.044557
870112	266594	31.08	0.044348
870211	266651	31.12	0.044573
870147	266601	31.16	0.044317
869899	266519	31.2	0.044266
869766	266496	31.24	0.044416
869928	266544	31.28	0.044402
869586	266442	31.32	0.044426
870495	266667	31.36	0.043974
870075	266513	31.4	0.04376
870201	266546	31.44	0.043713
869606	266362	31.48	0.043698
870208	266559	31.52	0.043804
870227	266568	31.56	0.043831
869617	266411	31.6	0.044083
870028	266509	31.64	0.043848
870607	266681	31.68	0.043803
870241	266609	31.72	0.044141
869741	266503	31.76	0.04454
870424	266588	31.8	0.043491
870648	266612	31.84	0.043114
870074	266721	31.88	0.045518
870444	266906	31.93	0.046122
869897	266626	31.97	0.045174
870614	266685	32.01	0.043818
870974	266780	32.05	0.043689
870616	266737	32.09	0.044252
870136	266657	32.13	0.044818
869774	266579	32.17	0.045096
870028	266691	32.21	0.045384
870150	266792	32.25	0.045921
870326	266878	32.29	0.046191
869511	266643	32.33	0.046317
869346	266664	32.37	0.046921
869299	266711	32.41	0.047439
869214	266755	32.45	0.048031
869543	266860	32.49	0.048065
869320	266801	32.53	0.048144
868921	266794	32.57	0.049118
868310	266636	32.61	0.049368
868590	266775	32.65	0.049815
869154	267015	32.69	0.050378
869138	267059	32.73	0.050791	7	0.665
868906	267042	32.77	0.051248
868886	267062	32.81	0.051468
868510	267030	32.85	0.052173
868455	267061	32.89	0.052577
867827	266897	32.93	0.052822
867939	267012	32.97	0.053501
867332	266915	33.01	0.054258
867573	267042	33.05	0.054703
866817	266857	33.09	0.055105
867034	267023	33.13	0.055942
867036	267114	33.17	0.056703
866136	266912	33.21	0.057338
866182	266991	33.25	0.057884
865584	266896	33.29	0.058638
865944	267115	33.33	0.059548
865216	266937	33.37	0.05994
865091	266952	33.41	0.060392
864585	266892	33.45	0.061203
864182	266877	33.49	0.062126
863726	266861	33.53	0.063178
863796	266992	33.57	0.0641
864023	267117	33.61	0.064563
863150	266920	33.65	0.065177
863078	267004	33.69	0.066073
861801	266785	33.73	0.067559
861349	266775	33.77	0.068655
861133	266789	33.81	0.069337
860675	266714	33.85	0.069902
860851	266864	33.89	0.070707
860711	266956	33.93	0.071849
859899	266879	33.97	0.073324
860140	267049	34.01	0.074126
859286	266928	34.05	0.075342
859282	267088	34.09	0.076701
858571	267036	34.13	0.078125
858179	267047	34.17	0.079246
857435	266911	34.21	0.080051
856942	266927	34.25	0.08148
856219	266870	34.29	0.082899
855464	266794	34.33	0.084244
854594	266674	34.38	0.085521
854417	266759	34.41	0.086704
853542	266659	34.46	0.088166
853473	266795	34.5	0.089496
852737	266735	34.54	0.090931
851983	266657	34.58	0.092264
852009	266796	34.62	0.093368
851497	266752	34.66	0.094349
851057	266781	34.7	0.095757
850467	266785	34.74	0.097352
850236	266839	34.78	0.098418
850260	266923	34.82	0.099063
849723	266828	34.86	0.099684
849760	266966	34.9	0.100749
849138	266885	34.94	0.101714
848849	266865	34.98	0.102312
848914	266977	35.02	0.103084
848084	266786	35.06	0.103675
848412	266955	35.1	0.10423
848018	266837	35.14	0.10428
848398	266921	35.18	0.10398
848235	266899	35.22	0.104227
848118	266909	35.26	0.104622
847776	266825	35.3	0.104821
847925	266821	35.34	0.104392
848422	266885	35.38	0.103613
848374	266875	35.42	0.103656
848542	266871	35.46	0.103176
848713	266880	35.5	0.102799
848357	266714	35.54	0.102343
848947	266758	35.58	0.10115
849471	266827	35.62	0.100343
849586	266748	35.66	0.099372
849113	266508	35.7	0.098599
849940	266629	35.74	0.09743
850521	266625	35.78	0.095859
850497	266511	35.82	0.09496
850886	266549	35.86	0.094252
851703	266689	35.9	0.093273
851878	266540	35.94	0.091553
852811	266644	35.98	0.089968
853548	266724	36.02	0.088699
853810	266682	36.06	0.087654
854590	266789	36.1	0.086502
855371	266870	36.14	0.085129
855678	266812	36.18	0.083832
856482	266847	36.22	0.082014
856824	266771	36.26	0.080475
857044	266725	36.3	0.079509
858575	267095	36.34	0.078612
859524	267253	36.38	0.077457
860345	267357	36.43	0.076184
859870	267044	36.46	0.07479
860810	267191	36.51	0.07357
860944	267074	36.55	0.072234
861503	267101	36.59	0.071001
861871	267113	36.63	0.070141
862199	267098	36.67	0.069158
863213	267268	36.71	0.067945
863645	267238	36.75	0.066566
863965	267169	36.79	0.065152
864295	267179	36.83	0.064376
865033	267264	36.87	0.063172
864833	267131	36.91	0.062572
865209	267167	36.95	0.061897
865796	267217	36.99	0.060792
865960	267175	37.03	0.060012
866274	267147	37.07	0.05896
866582	267176	37.11	0.058404
866597	267093	37.15	0.057666
866751	267027	37.19	0.05671
867530	267164	37.23	0.055843
868143	267274	37.27	0.055179
867705	267120	37.31	0.055018
868064	267165	37.35	0.054466
868503	267199	37.39	0.053615	8	0.665
868472	267144	37.43	0.053232
868238	267007	37.47	0.052684
868765	267124	37.51	0.052304
868884	267134	37.55	0.05208
868688	267069	37.59	0.05204
868915	267104	37.63	0.051747
868943	267024	37.67	0.051001
869300	267085	37.71	0.05059
869037	266961	37.75	0.050226
871029	267545	37.79	0.049991
870483	267332	37.83	0.04961
869843	267122	37.87	0.049497
870364	267225	37.91	0.049017
870261	267138	37.95	0.04855
870606	267205	37.99	0.048223
870916	267264	38.03	0.047918
869886	266980	38.07	0.048189
870561	267202	38.11	0.048314
870527	267183	38.15	0.048242
870694	267175	38.19	0.047743
870623	267111	38.23	0.047387
870802	267211	38.27	0.047767
870540	267111	38.31	0.047601
870343	267024	38.35	0.047378
871144	267276	38.39	0.04743
870856	267168	38.43	0.047265
871484	267342	38.47	0.047108
870978	267166	38.51	0.046933
870596	267054	38.55	0.046976
871203	267234	38.59	0.046924
871892	267413	38.63	0.046652
871582	267338	38.67	0.046821
870698	267100	38.71	0.0471
870624	267057	38.75	0.046929
871859	267381	38.79	0.046468
871653	267301	38.83	0.046326
871957	267413	38.87	0.046484
872354	267546	38.91	0.046579
871068	267127	38.96	0.046372
870651	266977	39	0.046185
871302	267184	39.04	0.046247
871552	267252	39.08	0.046174
871274	267125	39.12	0.045823
871460	267185	39.16	0.045848
871362	267171	39.2	0.045983
872141	267451	39.24	0.046329
871487	267260	39.28	0.04641
871554	267246	39.32	0.046119
871542	267227	39.36	0.04599
871551	267216	39.4	0.045874
871626	267289	39.44	0.046295
870881	267098	39.48	0.046611
871729	267339	39.52	0.04645
871179	267110	39.56	0.045942
871478	267188	39.6	0.045827
870498	266893	39.64	0.045873
871402	267200	39.68	0.046124
871613	267227	39.72	0.045806
871377	267164	39.76	0.045885
869790	266726	39.8	0.046295
869647	266712	39.84	0.046547
870347	266913	39.88	0.046432
871506	267225	39.92	0.046066
871509	267245	39.96	0.046227
871340	267219	40	0.046444
870953	267123	40.04	0.046635
871529	267284	40.08	0.046503
871048	267109	40.12	0.046272
870982	267124	40.16	0.046569
870616	267035	40.2	0.046765
871225	267251	40.24	0.047011
871256	267266	40.28	0.047057
871801	267432	40.32	0.047047
870919	267163	40.37	0.04706
870643	267118	40.41	0.047394
870252	267062	40.45	0.047933
870338	267127	40.49	0.048259
870188	267057	40.53	0.048057
870581	267165	40.57	0.04795
869935	266988	40.61	0.048129
870174	267113	40.65	0.048565
870024	267087	40.69	0.048734
869984	267092	40.73	0.048879
870064	267155	40.77	0.049203
869826	267104	40.81	0.049389
869745	267067	40.85	0.049287
869852	267073	40.89	0.049061
869634	267065	40.93	0.049557
869108	266975	40.97	0.05016
868220	266770	41.01	0.050732
868118	266745	41.05	0.050786
868314	266788	41.09	0.05064
867972	266735	41.13	0.05108
868085	266820	41.17	0.051504
867987	266841	41.21	0.051935
868145	266941	41.25	0.052369
867708	266810	41.29	0.052397
867754	266863	41.33	0.052725
867956	266960	41.37	0.053019
868411	267142	41.41	0.053373
867981	267032	41.45	0.053561
866912	266696	41.49	0.053501
866433	266602	41.53	0.053951
867123	266902	41.57	0.054691
866859	266865	41.61	0.055064
867074	266907	41.65	0.05486
866250	266659	41.69	0.054908
866856	266885	41.73	0.05524
866703	266911	41.77	0.055857
866421	266876	41.81	0.056294
867101	267099	41.85	0.056408
866319	266888	41.89	0.05666
865725	266734	41.93	0.056905
866023	266845	41.97	0.057067
866157	266937	42.01	0.057494
865173	266676	42.05	0.057851	9	0.665
865446	266818	42.09	0.058339
865161	266781	42.13	0.058768
865361	266857	42.17	0.058889
865630	266967	42.21	0.059117
864865	266752	42.25	0.059293
865109	266881	42.29	0.059747
864670	266826	42.33	0.060425
864507	266842	42.37	0.060984
864561	266868	42.41	0.061063
864596	266879	42.45	0.061065
864422	266845	42.49	0.061231
864642	266985	42.53	0.061838
863741	266763	42.57	0.062313
864431	267035	42.61	0.062809
863989	266962	42.65	0.063345
864300	267110	42.69	0.063782
863895	267050	42.73	0.064331
864442	267244	42.77	0.064541
863081	266907	42.81	0.065247
863065	266970	42.86	0.06582
863578	267185	42.9	0.066295
862884	267058	42.94	0.067034
862788	267099	42.98	0.06763
862084	266964	43.02	0.068329
862076	267028	43.06	0.068889
861695	266993	43.1	0.069589
861371	266986	43.14	0.070377
861075	266985	43.18	0.071142
860806	266993	43.22	0.071912
860683	267045	43.26	0.072672
860790	267201	43.3	0.073707
859869	267055	43.34	0.074886
859681	267082	43.38	0.075605
859704	267164	43.42	0.076236
859166	267092	43.46	0.077038
858669	267083	43.5	0.078264
858086	267037	43.54	0.079405
857681	267040	43.58	0.080493
857708	267160	43.62	0.081433
857421	267161	43.66	0.082195
857265	267219	43.7	0.083093
855953	266906	43.74	0.083902
856064	267113	43.78	0.085355
855383	267069	43.82	0.086775
855268	267143	43.86	0.087701
854765	267108	43.9	0.08873
854254	267051	43.94	0.089596
853894	267101	43.98	0.090966
853460	267111	44.02	0.092194
853210	267146	44.06	0.093148
853069	267244	44.1	0.094345
852545	267184	44.14	0.095223
852076	267169	44.18	0.096335
851878	267229	44.22	0.097363
851029	267058	44.26	0.098167
850831	267110	44.3	0.099128
849943	266929	44.34	0.099953
849679	266984	44.38	0.101116
850277	267296	44.42	0.102161
849203	267042	44.46	0.102866
848369	266840	44.5	0.103374
848406	266939	44.54	0.104111
849246	267293	44.58	0.104866
849127	267336	44.62	0.105543
848120	267088	44.66	0.106125
847659	266986	44.7	0.106489
847890	267130	44.74	0.107089
848140	267256	44.78	0.107487
848114	267281	44.82	0.107767
846957	266950	44.86	0.10805
847121	267038	44.91	0.108356
847531	267211	44.95	0.108725
846601	266956	44.99	0.109047
846501	266899	45.03	0.108832
847034	267030	45.07	0.10852
847082	267017	45.11	0.108283
846910	266980	45.15	0.108428
847669	267223	45.19	0.108459
847229	267056	45.23	0.108221
847655	267119	45.27	0.10762
847647	267057	45.31	0.107119
847616	266971	45.35	0.106477
848212	267109	45.39	0.106058
849311	267367	45.43	0.105317
849138	267227	45.47	0.104596
849019	267124	45.51	0.104044
849072	267079	45.55	0.103525
849537	267138	45.59	0.10279
850531	267280	45.63	0.101354
850721	267223	45.67	0.100371
851505	267379	45.71	0.099612
851668	267335	45.75	0.098811
851532	267147	45.79	0.097587
852080	267155	45.83	0.096206
852216	267100	45.87	0.095384
853937	267562	45.91	0.094733
853684	267351	45.95	0.093624
854130	267337	45.99	0.092331
854149	267186	46.03	0.09101
854963	267317	46.07	0.089969
854897	267165	46.11	0.088863
854625	266985	46.15	0.088062
855595	267210	46.19	0.087405
856605	267348	46.23	0.085912
856883	267265	46.27	0.084483
856969	267137	46.31	0.083179
857050	267063	46.35	0.082343
857621	267097	46.39	0.081131
857942	267083	46.43	0.080171
858691	267183	46.47	0.079049
858801	267086	46.51	0.077944
859039	267043	46.55	0.076958
860135	267226	46.59	0.07563
860473	267243	46.63	0.074889
860668	267248	46.67	0.074421
860844	267240	46.71	0.073894	10	0.665
861029	267178	46.75	0.072888
861611	267194	46.79	0.071502
861846	267201	46.83	0.070947
861877	267183	46.87	0.070715
861840	267084	46.91	0.069978
862734	267275	46.95	0.069253
863184	267319	46.99	0.06845
863017	267206	47.03	0.067934
863282	267226	47.07	0.067411
864091	267430	47.11	0.067021
863232	267129	47.15	0.066725
863544	267135	47.19	0.065962
864530	267365	47.23	0.065331
864560	267344	47.27	0.065076
865009	267461	47.31	0.064892
864851	267343	47.35	0.06431
865009	267321	47.4	0.063714
865184	267330	47.44	0.063334
865930	267541	47.48	0.06317
865802	267491	47.52	0.063082
865903	267490	47.56	0.062811
865621	267387	47.6	0.062678
866100	267494	47.64	0.062333
865880	267387	47.68	0.062005
866647	267599	47.72	0.061796
866026	267408	47.76	0.061802
865350	267188	47.8	0.061707
865725	267289	47.84	0.061582
865807	267285	47.88	0.061336
865825	267277	47.92	0.061221
865504	267149	47.96	0.060978
865931	267300	48	0.06114
865894	267317	48.04	0.061379
866260	267439	48.08	0.061455
866328	267443	48.12	0.061312
865957	267317	48.16	0.061215
866023	267317	48.2	0.061044
866836	267588	48.24	0.061212
866655	267542	48.28	0.061295
866624	267547	48.32	0.061418
866443	267503	48.36	0.061518
866158	267435	48.4	0.061686
866584	267590	48.44	0.061883
866490	267555	48.49	0.061833
866373	267526	48.53	0.061893
866056	267460	48.57	0.062161
865508	267328	48.61	0.062475
865921	267495	48.65	0.062807
865307	267319	48.69	0.062922
865087	267281	48.73	0.063174
865570	267483	48.77	0.063618
864960	267344	48.81	0.064035
864945	267378	48.85	0.06436
864533	267285	48.89	0.06465
865110	267481	48.93	0.064798
864162	267250	48.97	0.065321
864439	267430	49.01	0.066115
863820	267333	49.05	0.06691
863805	267347	49.09	0.067067
864301	267505	49.13	0.067105
863230	267233	49.17	0.067606
862796	267199	49.21	0.068451
863169	267401	49.25	0.069179
863163	267464	49.29	0.069725
863144	267512	49.33	0.070179
863251	267623	49.37	0.070833
862577	267485	49.41	0.07143
862136	267408	49.45	0.071933
862043	267478	49.49	0.072765
861768	267516	49.53	0.073803
861048	267404	49.57	0.074741
860914	267439	49.61	0.075386
860844	267485	49.65	0.075956
860317	267442	49.69	0.076972
859901	267434	49.73	0.077993
859491	267414	49.77	0.078898
859001	267374	49.81	0.079845
859266	267564	49.85	0.08075
859332	267713	49.89	0.08183
858651	267632	49.93	0.082933
858452	267675	49.97	0.083816
857782	267591	50.01	0.084867
857855	267737	50.05	0.085903
857311	267716	50.09	0.087154
855862	267434	50.13	0.088589
855559	267480	50.17	0.089773
855060	267452	50.21	0.09085
855005	267570	50.25	0.091987
854202	267464	50.29	0.09321
853846	267515	50.34	0.094578
853305	267502	50.38	0.095894
852761	267469	50.42	0.097052
852194	267472	50.46	0.098574
851319	267353	50.5	0.099884
851643	267611	50.54	0.101199
850916	267554	50.58	0.102641
849688	267351	50.62	0.104183
849247	267379	50.66	0.105587
848956	267429	50.7	0.106779
848129	267320	50.74	0.108055
847950	267423	50.78	0.109397
847358	267406	50.82	0.110826
846762	267411	50.86	0.112451
846138	267406	50.9	0.114068
845623	267423	50.94	0.115581
845490	267491	50.98	0.116508
845122	267507	51.02	0.117622
844718	267518	51.06	0.11879
844112	267481	51.1	0.120094
843234	267346	51.14	0.1213
842940	267398	51.18	0.122523
842485	267404	51.22	0.123788
842855	267639	51.26	0.124777
842529	267651	51.3	0.125748
841847	267527	51.34	0.126528
841032	267385	51.38	0.127513
841282	267581	51.42	0.128493	11	0.671
841028	267576	51.46	0.12913
840171	267379	51.5	0.129767
840700	267613	51.54	0.130319
840606	267666	51.58	0.131017
840895	267832	51.62	0.131638
840802	267809	51.66	0.131694
840964	267875	51.7	0.131815
840251	267671	51.74	0.132009
840477	267762	51.78	0.132169
840138	267652	51.82	0.132152
840307	267689	51.86	0.132011
839545	267484	51.9	0.132328
839475	267437	51.94	0.13212
840751	267768	51.98	0.131486
840330	267532	52.02	0.130629
841081	267707	52.06	0.13009
840726	267554	52.1	0.129754
841649	267777	52.14	0.129159
841665	267696	52.18	0.128436
841855	267619	52.22	0.12728
842751	267775	52.26	0.126198
842620	267602	52.3	0.125093
842843	267577	52.34	0.124287
843352	267654	52.38	0.123576
844437	267870	52.42	0.122498
843953	267583	52.46	0.121376
844524	267607	52.5	0.120056
845082	267638	52.54	0.11883
845695	267718	52.58	0.117871
846337	267750	52.62	0.116432
846552	267658	52.66	0.115087
847766	267898	52.7	0.113879
847419	267640	52.74	0.112632
847998	267679	52.78	0.111423
848491	267639	52.83	0.109779
848960	267624	52.87	0.108409
849797	267726	52.91	0.107049
849950	267615	52.95	0.105711
850142	267574	52.99	0.104857
851011	267729	53.03	0.103862
851509	267745	53.07	0.102679
850692	267610	53.11	0.103705
847159	267529	53.15	0.112389
854610	267799	53.19	0.094953
853724	267758	53.23	0.096942
854037	267808	53.27	0.096538
853985	267738	53.31	0.096086
854053	267645	53.35	0.095125
854507	267595	53.39	0.093509
855230	267634	53.43	0.091934
855319	267551	53.47	0.091001
855850	267624	53.51	0.090219
856610	267775	53.55	0.089491
857636	267988	53.59	0.088586
856955	267663	53.63	0.087643
857100	267619	53.67	0.086892
856949	267498	53.71	0.086271
857239	267561	53.75	0.086039
858046	267757	53.79	0.08557
858597	267825	53.83	0.084697
858299	267651	53.87	0.084015
858421	267619	53.91	0.083426
858839	267708	53.95	0.083079
859235	267781	53.99	0.082655
859676	267867	54.03	0.082223
859639	267846	54.07	0.082144
859429	267772	54.11	0.082072
859928	267925	54.15	0.082051
859753	267815	54.19	0.081585
860096	267877	54.23	0.081208
859654	267747	54.27	0.081272
859589	267719	54.31	0.081207
859625	267736	54.35	0.081256
860399	267954	54.39	0.081062
860248	267894	54.43	0.080953
859786	267769	54.47	0.081112
859431	267677	54.51	0.081268
859472	267716	54.55	0.081488
860271	267966	54.59	0.081498
858884	267559	54.63	0.081708
859144	267673	54.67	0.081986
859220	267760	54.71	0.082518
859138	267799	54.75	0.083061
859276	267848	54.79	0.083111
859151	267823	54.83	0.083228
859915	268103	54.88	0.083579
858782	267821	54.92	0.084178
858104	267658	54.96	0.084585
857733	267584	55	0.084936
858146	267758	55.04	0.085316
857621	267656	55.08	0.085836
856891	267501	55.12	0.086448
857131	267601	55.16	0.086659
857279	267692	55.2	0.087036
857095	267733	55.24	0.087864
857124	267836	55.28	0.088653
856615	267756	55.32	0.089318
856943	267905	55.36	0.089708
856446	267819	55.4	0.090291
854992	267487	55.44	0.091324
855420	267725	55.48	0.092199
855492	267838	55.52	0.092959
854717	267660	55.56	0.093502
854357	267630	55.6	0.094198
855252	268015	55.64	0.095077
854483	267889	55.68	0.096043
854224	267925	55.72	0.097028
853348	267727	55.76	0.097673
853710	267936	55.8	0.098475
852810	267790	55.84	0.099622
852737	267896	55.88	0.100705
852502	267916	55.92	0.101493
852456	267984	55.96	0.102186
851934	267931	56	0.103119
851764	268001	56.04	0.104156
850843	267839	56.08	0.10523	12	0.665
850546	267844	56.12	0.106058
850079	267816	56.16	0.107059
849704	267825	56.2	0.108127
849228	267801	56.24	0.109187
848569	267717	56.28	0.110228
848251	267743	56.32	0.11129
847875	267743	56.36	0.112287
847500	267732	56.4	0.113191
846903	267639	56.44	0.113994
846870	267736	56.48	0.114898
846488	267724	56.52	0.115812
845714	267607	56.56	0.116887
845407	267654	56.6	0.118099
844507	267484	56.64	0.119067
844282	267515	56.68	0.119927
843489	267333	56.72	0.12051
844131	267599	56.76	0.121036
843180	267417	56.8	0.122042
843619	267663	56.84	0.12294
842959	267539	56.88	0.123658
843278	267702	56.92	0.124177
842632	267564	56.96	0.124742
842811	267702	57	0.125424
842389	267619	57.04	0.125853
842097	267580	57.08	0.126305
842182	267674	57.12	0.126869
841748	267571	57.16	0.127163
841488	267528	57.2	0.127496
842272	267812	57.24	0.127788
841613	267637	57.29	0.128079
841766	267687	57.33	0.12809
841871	267721	57.37	0.128095
841701	267688	57.41	0.128272
841660	267676	57.45	0.128281
841548	267597	57.49	0.127916
841568	267550	57.53	0.127467
841802	267654	57.57	0.127716
841964	267735	57.61	0.127964
841367	267456	57.65	0.127214
842026	267589	57.69	0.126571
842624	267682	57.73	0.125755
842179	267506	57.77	0.125464
842435	267494	57.81	0.124679
842898	267565	57.85	0.12404
843349	267602	57.89	0.123147
843909	267678	57.94	0.122292
843657	267477	57.98	0.121274
844712	267672	58.02	0.120102
845373	267830	58.06	0.119669
845124	267646	58.1	0.118786
844680	267436	58.14	0.118202
845184	267469	58.18	0.117137
845820	267500	58.22	0.115705
846628	267684	58.26	0.115104
846484	267533	58.3	0.114217
846439	267365	58.34	0.112923
847299	267530	58.38	0.112026
847403	267451	58.42	0.111085
847754	267478	58.46	0.11038
848407	267547	58.5	0.109228
849251	267636	58.54	0.107739
849945	267740	58.58	0.106775
850137	267625	58.62	0.1053
849924	267406	58.66	0.104021
850310	267446	58.7	0.103336
851074	267592	58.74	0.102543
851714	267611	58.78	0.101011
852049	267568	58.82	0.099765
851897	267415	58.86	0.098879
852966	267638	58.9	0.097933
853410	267677	58.94	0.097089
853486	267587	58.98	0.096132
853569	267545	59.02	0.09556
853749	267480	59.06	0.094539
853912	267391	59.1	0.09336
854923	267607	59.14	0.092515
855235	267629	59.18	0.091878
855089	267559	59.22	0.091674
855105	267486	59.26	0.091018
855275	267448	59.3	0.090251
855957	267576	59.34	0.089534
856302	267608	59.38	0.088896
856041	267482	59.42	0.088522
855886	267456	59.46	0.088711
856070	267464	59.5	0.088294
856385	267468	59.54	0.0875
856950	267595	59.58	0.087084
856614	267425	59.62	0.086537
857683	267714	59.66	0.086161
856623	267378	59.7	0.086117
857019	267478	59.74	0.085919
856850	267445	59.78	0.086085
857507	267622	59.82	0.085849
857057	267483	59.86	0.085861
857553	267588	59.9	0.085442
857061	267412	59.94	0.085253
857124	267472	59.98	0.085593
857435	267550	60.02	0.085432
856652	267325	60.06	0.085595
857312	267541	60.1	0.08568
856836	267404	60.14	0.085777
856715	267400	60.18	0.086061
857039	267489	60.22	0.085959
857297	267620	60.27	0.086383
857433	267720	60.31	0.086867
856745	267548	60.35	0.087227
856961	267620	60.39	0.087266
856857	267617	60.43	0.087513
856071	267492	60.47	0.088527
856426	267645	60.51	0.088881
855584	267411	60.55	0.089126
856209	267600	60.59	0.089073
856284	267675	60.63	0.089507
855840	267638	60.67	0.090363
855849	267701	60.71	0.090869
855478	267629	60.75	0.091239	13	0.665
855236	267607	60.79	0.091691
855054	267615	60.83	0.092237
854876	267573	60.87	0.092352
854074	267372	60.91	0.092773
854320	267590	60.95	0.093959
854775	267783	60.99	0.094384
854105	267649	61.03	0.095022
853435	267480	61.07	0.095367
853124	267369	61.11	0.095253
852853	267493	61.15	0.097011
851842	267529	61.19	0.099983
847546	267648	61.23	0.112362
853508	267435	61.27	0.094795
851975	267388	61.31	0.098446
851010	267318	61.35	0.100407
850974	267388	61.39	0.101091
850557	267350	61.43	0.101874
850719	267390	61.47	0.101783
851296	267534	61.51	0.101468
851532	267697	61.55	0.102215
850410	267438	61.59	0.103004
851283	267693	61.63	0.10284
851141	267619	61.67	0.102593
850693	267516	61.71	0.102911
850737	267602	61.75	0.103518
850275	267508	61.79	0.10395
850471	267548	61.83	0.103768
850049	267433	61.87	0.103917
849769	267432	61.91	0.10465
850390	267635	61.95	0.104714
850342	267599	61.99	0.104538
850378	267622	62.03	0.104636
850365	267640	62.07	0.104822
850074	267580	62.11	0.105088
849849	267494	62.15	0.10496
850145	267539	62.19	0.104555
850234	267541	62.23	0.104336
850599	267607	62.27	0.103926
850768	267734	62.31	0.104546
850429	267694	62.35	0.105107
850577	267650	62.39	0.104345
851225	267729	62.43	0.103296
851278	267685	62.47	0.102786
851801	267799	62.52	0.102362
851333	267642	62.56	0.102279
851152	267532	62.6	0.101832
851690	267653	62.64	0.101428
852022	267687	62.68	0.100837
852018	267682	62.72	0.100805
852250	267648	62.76	0.099906
853236	267812	62.8	0.098683
853081	267758	62.84	0.098638
852977	267656	62.88	0.098055
853457	267728	62.92	0.097394
854356	267902	62.96	0.096487
853339	267484	63	0.095653
853642	267553	63.04	0.095435
854091	267628	63.08	0.094882
853988	267485	63.12	0.093951
854513	267568	63.16	0.093266
854415	267486	63.2	0.092834
855134	267595	63.24	0.091858
855089	267535	63.28	0.091472
855518	267645	63.32	0.091268
855922	267710	63.36	0.090752
855464	267472	63.4	0.089955
856552	267679	63.44	0.088836
856726	267658	63.48	0.088202
857016	267695	63.52	0.087752
856608	267519	63.56	0.087343
857328	267706	63.6	0.087025
856740	267474	63.64	0.086618
856574	267404	63.68	0.086465
857718	267627	63.72	0.085337
857700	267498	63.76	0.0843
858896	267866	63.8	0.084258
858523	267731	63.84	0.084101
857802	267535	63.88	0.084343
858075	267572	63.92	0.083938
859373	267829	63.96	0.082697
859524	267895	64	0.082856
858642	267654	64.04	0.083141
858530	267612	64.08	0.083082
858577	267605	64.12	0.0829
858742	267591	64.16	0.082349
858231	267471	64.2	0.08268
859266	267795	64.24	0.082692
859148	267781	64.28	0.082883
858665	267629	64.32	0.082871
858732	267552	64.36	0.082048
858505	267570	64.4	0.082794
858195	267652	64.44	0.084296
858393	267684	64.48	0.084046
858422	267567	64.52	0.082986
858737	267637	64.56	0.082749
858683	267655	64.6	0.083042
858095	267584	64.64	0.083987
858559	267743	64.68	0.084107
858377	267651	64.72	0.083811
857923	267577	64.76	0.084379
858021	267634	64.8	0.084601
858047	267674	64.85	0.084869
857627	267592	64.89	0.085282
857701	267641	64.93	0.0855
857944	267792	64.97	0.086131
857636	267720	65.01	0.086334
857486	267686	65.05	0.086442
857354	267659	65.09	0.086562
857806	267782	65.13	0.086409
857218	267685	65.17	0.087137
856466	267645	65.21	0.088776
856174	267627	65.25	0.089392
856509	267651	65.29	0.088713
856399	267568	65.33	0.088305
856628	267613	65.37	0.088081
856535	267679	65.41	0.088881	14	0.665
856190	267633	65.45	0.0894
856372	267730	65.49	0.089738
856036	267649	65.53	0.08994
856272	267746	65.57	0.090135
856079	267716	65.61	0.09039
856637	267860	65.65	0.090134
856306	267751	65.69	0.090088
856935	267956	65.73	0.090157
856703	267917	65.77	0.090439
855850	267733	65.81	0.091135
855813	267693	65.85	0.090896
856087	267728	65.89	0.09047
856558	267881	65.93	0.090518
855894	267626	65.97	0.09012
855605	267578	66.01	0.090476
855460	267497	66.05	0.090176
856160	267676	66.09	0.089841
856227	267725	66.13	0.090077
855373	267524	66.17	0.090632
855845	267711	66.21	0.090963
856229	267689	66.25	0.089769
856229	267609	66.29	0.089096
856675	267706	66.33	0.08874
856570	267717	66.37	0.089108
856427	267702	66.41	0.089358
857575	267960	66.45	0.088511
857687	267882	66.49	0.087562
857870	267943	66.53	0.087594
858047	267993	66.57	0.08755
857689	267794	66.61	0.086817
857890	267827	66.65	0.086567
857818	267833	66.69	0.086807
858089	267932	66.73	0.086927
857966	267907	66.77	0.08704
857929	267751	66.81	0.085826
857810	267734	66.85	0.085996
857916	267837	66.89	0.086583
858080	267857	66.93	0.086321
858359	267905	66.97	0.085993
858163	267818	67.01	0.085776
857921	267734	67.05	0.085704
858199	267752	67.09	0.085127
858307	267847	67.13	0.085642
857625	267731	67.18	0.086456
858205	267792	67.22	0.085447
858204	267837	67.26	0.085828
857445	267765	67.3	0.087214
857664	267812	67.34	0.087034
858191	267883	67.38	0.086248
858130	267805	67.42	0.085753
858266	267865	67.46	0.0859
857967	267902	67.5	0.086995
857866	267905	67.54	0.087286
857802	267841	67.58	0.086916
857393	267787	67.62	0.087535
857261	267739	67.66	0.087478
857753	267897	67.7	0.087515
857355	267889	67.75	0.088492
857544	267982	67.79	0.088777
857233	267911	67.83	0.088997
856640	267703	67.87	0.088807
856629	267680	67.91	0.088642
856826	267776	67.95	0.088932
856952	267775	67.99	0.088592
856940	267824	68.03	0.089035
856127	267841	68.07	0.091314
855695	267753	68.11	0.091711
856056	267793	68.15	0.091098
856505	267849	68.19	0.090388
856409	267764	68.23	0.089926
857287	268097	68.27	0.090417
856491	267869	68.31	0.090593
856209	267802	68.35	0.090771
857154	268108	68.39	0.090859
856242	267854	68.43	0.091121
856100	267831	68.47	0.091301
856435	267907	68.51	0.091059
856553	267933	68.55	0.090968
856997	268081	68.59	0.091044
856264	267867	68.63	0.091173
856106	267845	68.67	0.091403
856269	267898	68.71	0.09142
855878	267749	68.75	0.091196
856213	267840	68.79	0.09108
856415	267897	68.83	0.091028
856886	268019	68.87	0.090815
857498	268211	68.91	0.09082
856915	268057	68.95	0.091058
856021	267800	68.99	0.091249
856876	268067	69.03	0.091244
856326	267977	69.07	0.091934
856235	267964	69.11	0.092064
856158	267866	69.15	0.091443
856516	267903	69.19	0.090813
855502	267616	69.23	0.091067
855686	267745	69.27	0.091667
855875	267811	69.31	0.091725
855677	267724	69.35	0.091514
855752	267791	69.39	0.09188
855567	267699	69.43	0.091593
855944	267729	69.47	0.090854
856108	267795	69.51	0.090978
856771	268036	69.55	0.09126
856826	268103	69.59	0.091678
857006	268211	69.63	0.092112
856856	268134	69.67	0.091859
856788	268106	69.71	0.091803
857180	268242	69.75	0.091915
856662	268084	69.79	0.091949
855570	267793	69.83	0.092376
855858	267897	69.87	0.092492
855642	267866	69.91	0.0928
855294	267742	69.95	0.092673
855551	267796	69.99	0.092451
855437	267825	70.03	0.092994
855343	267763	70.07	0.092721	15	0.665
856635	268117	70.11	0.092297
855668	267920	70.15	0.093185
855711	267988	70.19	0.093643
855832	267964	70.23	0.093123
856297	268033	70.28	0.09248
856110	267913	70.32	0.091964
855511	267761	70.36	0.092262
855602	267826	70.4	0.092569
855485	267756	70.44	0.092288
855401	267751	70.48	0.092467
855115	267642	70.52	0.092303
855513	267757	70.56	0.092223
855374	267720	70.6	0.092278
855210	267681	70.64	0.092381
855182	267692	70.68	0.092548
855754	267860	70.72	0.092455
856275	267990	70.76	0.092177
856129	267907	70.8	0.091864
855593	267722	70.84	0.091718
856627	268065	70.88	0.091882
855421	267770	70.92	0.092574
855174	267753	70.96	0.093081
855369	267761	71	0.092635
855827	267874	71.04	0.09238
856780	268100	71.08	0.091774
855470	267685	71.12	0.091731
855828	267799	71.16	0.091748
856516	268049	71.2	0.092039
856163	267959	71.24	0.092211
855532	267765	71.28	0.09224
856173	267959	71.32	0.092185
856322	267976	71.36	0.091936
856094	267907	71.4	0.091956
855918	267861	71.44	0.092032
856313	267973	71.48	0.091934
855715	267825	71.52	0.092263
856846	268185	71.56	0.092314
856161	267966	71.6	0.092275
855937	267884	71.64	0.092175
856234	267947	71.68	0.091924
856591	268047	71.72	0.091825
856121	267900	71.76	0.091826
856052	267873	71.8	0.09178
856351	267970	71.84	0.091809
856568	268070	71.88	0.092079
855721	267889	71.92	0.092785
855846	267934	71.96	0.092834
856307	268043	72	0.092538
856327	267979	72.04	0.091948
856275	267962	72.08	0.091942
856314	268068	72.12	0.092729
856308	268072	72.16	0.092779
856596	268105	72.2	0.092299
856822	268179	72.24	0.092326
856905	268194	72.29	0.092234
856459	268000	72.33	0.091777
856192	267891	72.37	0.091564
856167	267926	72.41	0.091923
856295	267953	72.45	0.091814
856628	268044	72.49	0.091703
856479	267932	72.53	0.091154
857356	268161	72.57	0.090773
856690	267943	72.61	0.090692
856696	267949	72.65	0.090726
856909	268010	72.69	0.090679
856622	267873	72.73	0.090282
849893	267995	72.77	0.109055
859108	268099	72.81	0.085659
857483	268045	72.85	0.089466
857032	267978	72.89	0.090088
857071	268003	72.93	0.090195
856912	267996	72.97	0.090554
857018	268088	73.01	0.091048
856760	268023	73.05	0.09118
857372	268095	73.09	0.090177
857906	268159	73.13	0.089313
857674	268037	73.17	0.088898
857923	268103	73.21	0.088799
858212	268170	73.25	0.088603
858475	268219	73.29	0.088325
858370	268188	73.33	0.08834
858401	268190	73.37	0.088275
858474	268213	73.41	0.088277
858382	268203	73.45	0.088434
857364	267879	73.49	0.088384
857865	268052	73.53	0.088523
857730	268019	73.57	0.0886
857997	268175	73.61	0.089209
857923	268149	73.65	0.089185
858403	268296	73.69	0.089159
858490	268351	73.73	0.089393
857736	268236	73.77	0.090405
857432	268208	73.81	0.090968
857563	268195	73.85	0.090515
857567	268180	73.89	0.090379
857344	268120	73.93	0.090461
857923	268333	73.97	0.090728
858009	268403	74.01	0.09109
856958	268110	74.05	0.09139
858067	268479	74.09	0.091575
857102	268205	74.13	0.091809
857962	268485	74.17	0.0919
857925	268455	74.21	0.091746
857142	268212	74.25	0.091763
857105	268217	74.29	0.091902
857270	268269	74.33	0.091905
857284	268277	74.37	0.091935
856783	268120	74.41	0.091934
857487	268340	74.45	0.091931
857504	268364	74.49	0.092088
857279	268292	74.53	0.092074
857850	268475	74.57	0.09211
857222	268294	74.61	0.092241
858209	268600	74.65	0.092216
857143	268272	74.69	0.092264
856827	268201	74.73	0.092498	16	0.665
856946	268270	74.78	0.092764
857355	268386	74.82	0.092663
856791	268199	74.86	0.092576
856815	268195	74.9	0.092479
857038	268274	74.94	0.092556
856913	268264	74.98	0.092801
857144	268318	75.02	0.092647
856429	268087	75.06	0.092587
856886	268246	75.1	0.09272
856668	268171	75.14	0.092664
856864	268209	75.18	0.092468
856393	268082	75.22	0.092639
856955	268278	75.26	0.092808
857397	268429	75.3	0.092914
857318	268406	75.34	0.092928
856400	268095	75.38	0.09273
857054	268298	75.42	0.092715
857064	268356	75.46	0.093176
856532	268186	75.5	0.093147
856772	268230	75.54	0.092886
856816	268236	75.58	0.09282
856311	268089	75.62	0.092914
856167	268046	75.66	0.092931
856372	268116	75.7	0.09298
856876	268303	75.74	0.093225
857129	268383	75.78	0.093231
856572	268203	75.82	0.093184
856859	268317	75.86	0.093387
856348	268163	75.9	0.093437
856746	268265	75.94	0.093248
856416	268156	75.98	0.0932
856939	268314	76.02	0.093152
856520	268192	76.06	0.093229
856897	268316	76.1	0.093279
856797	268284	76.14	0.093273
857781	268614	76.18	0.093456
857248	268468	76.22	0.093632
857458	268530	76.26	0.0936
857276	268460	76.3	0.093491
856933	268365	76.34	0.093595
856124	268122	76.38	0.093682
856611	268272	76.42	0.093661
856595	268262	76.46	0.093619
856481	268216	76.5	0.093533
856554	268238	76.54	0.093525
857379	268504	76.58	0.093589
856237	268208	76.62	0.094107
855835	268065	76.66	0.093963
856295	268171	76.7	0.093644
855945	268056	76.74	0.093599
855744	267996	76.78	0.093623
856138	268125	76.83	0.09367
856359	268199	76.87	0.093711
856165	268148	76.91	0.093792
856074	268132	76.95	0.093897
856417	268251	76.99	0.093994
855820	268071	77.03	0.094053
855939	268088	77.07	0.093883
856174	268148	77.11	0.093769
856134	268138	77.15	0.09379
856496	268253	77.19	0.093804
855627	267991	77.23	0.093889
855771	268035	77.27	0.09388
856191	268166	77.31	0.093875
856164	268152	77.35	0.093829
855858	268053	77.39	0.093802
855751	268020	77.43	0.093806
856206	268164	77.47	0.093819
855504	267947	77.51	0.093843
855598	267989	77.55	0.093949
855974	268110	77.59	0.093976
856439	268262	77.63	0.094029
856249	268212	77.67	0.094109
856419	268257	77.71	0.09404
855883	268073	77.75	0.093904
855254	267887	77.79	0.093997
855535	267990	77.83	0.094123
855972	268116	77.87	0.094031
856491	268267	77.91	0.093934
856440	268269	77.95	0.094085
856847	268376	77.99	0.093913
856483	268249	78.03	0.093804
855960	268095	78.07	0.093887
856600	268325	78.11	0.094134
856577	268331	78.15	0.094245
856250	268202	78.19	0.094022
856565	268266	78.23	0.093731
856144	268143	78.27	0.093806
855612	268008	78.31	0.094071
856433	268245	78.35	0.093902
855839	268049	78.39	0.093819
855795	268040	78.43	0.093859
855586	267988	78.47	0.093972
855822	268074	78.51	0.094073
855876	268083	78.55	0.094007
856209	268190	78.59	0.094029
855621	268008	78.63	0.094048
856364	268241	78.67	0.09405
[truncated: 135 more rows]

## Sheet: 3D_WB
Fig 3D

## Sheet: 3D_A260
FlowCell Text Data File: 2_RQT-WT.csv
Software Version: 1.56A
Date: 2021-09-07
Time: 17:46:21
User:
Experiment name:
*** CENTRIFUGE SETTINGS ***
Rotor Manufacturer: Beckman
Rotor Model: SW40Ti
Speed: 40 rpm
Gradient: Sucrose 15.0% to 45.0% v/v
Time: 1.5hr
w2t: x 10^0
Number of Tubes: 2
Sample Volume: 0.3 ml
Temperature: 4.0 deg C
*** FRACTIONATION SETTINGS ***
Volume displaced/mm: 0.143 ml/mm
Tubing length: 360 mm
Total Dead Volume (= last fraction): 0.333 ml
Scan Speed: 0.20 mm/sec
Total Distance: 84.1 mm
Upper Limit to Slow-down Distance: 37.50 mm
Start mode: Slow-down distance
Fail-safe Distance (M): 0 mm
Number of fractions: 18
Distance/fraction: 4.67 mm
Start Distance: 0.00 mm
Volume/fraction: 0.666 ml
Data Samples/mm: 25.00
*** SCANNING SETTINGS ***
Scanning mode: SINGLE UV OD
Channel A (LED1) Wavelength: 260 nm
Sensitivity: 0
Integration time: 200 ms
Averaging: 1 samples
LED1 (260 nm) On Time: 8 ms
Sample A Zero: 887086
Source A Zero: 267279.6
Data Columns:
Sample	Source	Position(mm)	Absorbance	Fraction Number	Fraction Volume(ml)
734394	267020	0	0.422912
733857	266965	0.02	0.424095
733936	267092	0.06	0.424923
733924	267186	0.1	0.425751
732883	266885	0.14	0.426409
733583	267195	0.18	0.426873
733635	267284	0.22	0.427463
733008	267085	0.26	0.427711
732874	267096	0.3	0.428215
732619	267027	0.34	0.428417
733035	267188	0.38	0.428496
732522	267041	0.42	0.428833
732416	267041	0.46	0.429158
732436	267088	0.5	0.429493
732111	267041	0.54	0.430096
731481	266946	0.58	0.431232
731972	267217	0.62	0.432006
731580	267156	0.66	0.432698
731170	267081	0.7	0.433327
730619	266961	0.74	0.434012
730426	266958	0.78	0.434582
730830	267100	0.82	0.434534
730693	267073	0.86	0.434728
730513	267037	0.9	0.43498
730426	267025	0.94	0.435146
730402	267042	0.98	0.435364
730722	267170	1.02	0.435456
730064	266953	1.06	0.435655
729939	266926	1.1	0.435813
729822	266902	1.14	0.435971
730355	267116	1.18	0.436132
730249	267104	1.22	0.436358
730027	267053	1.26	0.436612
730086	267098	1.3	0.436809
730200	267154	1.34	0.43693
729724	267028	1.38	0.437336
730184	267240	1.42	0.437703
730486	267368	1.46	0.43785
729509	267034	1.5	0.438049
729941	267212	1.54	0.438217
729981	267269	1.58	0.438573
728994	266942	1.62	0.438863
729167	267031	1.66	0.439079
728873	266957	1.7	0.439363
729050	267050	1.74	0.439601
728719	266959	1.78	0.439856
728348	266843	1.82	0.440023
728584	266970	1.86	0.440365
728119	266823	1.9	0.440562
728535	267005	1.94	0.440812
728558	267029	1.98	0.440943
728617	267058	2.02	0.441005
728741	267114	2.06	0.441094
728782	267142	2.1	0.441203
728688	267115	2.14	0.441266
728692	267131	2.18	0.441388
728261	266978	2.22	0.441431
728102	266936	2.26	0.441568
728348	267033	2.31	0.441625
728238	267001	2.35	0.441696
728241	267013	2.39	0.441787
728734	267220	2.43	0.442008
728074	267003	2.47	0.442219
727372	266766	2.51	0.442392
727900	266975	2.55	0.442521
728559	267227	2.59	0.442608
728611	267253	2.63	0.442666
728375	267175	2.67	0.442738
728690	267296	2.71	0.442784
728014	267057	2.75	0.44286
728174	267128	2.79	0.442963
727707	266965	2.83	0.443034
728052	267098	2.87	0.443088
727989	267087	2.91	0.44319
727616	266967	2.95	0.443332
727531	266951	2.99	0.44346
727790	267054	3.03	0.443527
727499	266969	3.07	0.443711
727900	267128	3.11	0.44381
727261	266924	3.15	0.444068
727277	266993	3.19	0.4446
727146	266975	3.23	0.444853
727352	267064	3.27	0.444966
727097	266975	3.31	0.445005
727259	267040	3.35	0.445052
727649	267183	3.39	0.44505
727185	267017	3.43	0.445087
726501	266783	3.47	0.445231
726950	266952	3.51	0.445266
726599	266825	3.55	0.445282
726666	266841	3.59	0.44521
726514	266774	3.63	0.445115
726848	266895	3.67	0.445101
726893	266904	3.71	0.445038
726367	266681	3.75	0.444786
726884	266822	3.79	0.444374
727147	266912	3.83	0.444319
726935	266839	3.87	0.44436
726850	266820	3.91	0.444463
726828	266819	3.95	0.444522
726866	266859	3.99	0.444742
727161	266981	4.03	0.444858
727502	267102	4.07	0.444822
726795	266844	4.11	0.444835
727552	267125	4.15	0.444861
727049	266938	4.19	0.444842
727120	266964	4.23	0.444841
727067	266974	4.27	0.44509
726924	266927	4.31	0.445136
726467	266759	4.35	0.445134
726360	266717	4.39	0.445111
726958	266950	4.43	0.445225
726857	266934	4.47	0.445402
727116	267058	4.51	0.445646
726363	266793	4.55	0.445743
726507	266852	4.59	0.445795
726360	266812	4.63	0.445913
726530	266881	4.67	0.445968
726043	266704	4.71	0.445984	1	0.67
726028	266695	4.75	0.445955
726058	266702	4.8	0.445921
726223	266758	4.84	0.445882
726594	266886	4.88	0.445812
726650	266903	4.92	0.445782
726811	266954	4.96	0.445713
726387	266786	5	0.44561
727036	267017	5.04	0.445548
726751	266909	5.08	0.44552
726444	266805	5.12	0.445594
726407	266791	5.16	0.44559
726488	266858	5.2	0.445904
726113	266766	5.24	0.44629
726413	266887	5.28	0.446381
727295	267217	5.32	0.446431
726235	266784	5.36	0.446064
727074	267063	5.4	0.445818
727047	267045	5.44	0.44575
727179	267108	5.48	0.445872
726784	266974	5.52	0.445966
726697	266952	5.56	0.44605
726584	266925	5.6	0.446172
726720	266973	5.64	0.446155
726833	267018	5.68	0.446185
726586	266940	5.72	0.446292
726536	266925	5.76	0.446321
726924	267066	5.8	0.446308
726474	266902	5.84	0.446319
726182	266799	5.88	0.446355
726480	266908	5.92	0.446351
726792	267015	5.96	0.446286
726550	266924	6	0.446269
726426	266878	6.04	0.446265
726727	266990	6.08	0.446277
716173	266922	6.12	0.478626
698794	266968	6.16	0.534297
699722	267120	6.2	0.532591
649016	267148	6.24	0.702118
80632	267126	6.28	5.39536
21170	267078	6.32	8.40448
21532	266917	6.36	8.36497
21551	266799	6.4	8.36199
21521	266783	6.44	8.36499
21498	266879	6.49	8.3682
21486	267002	6.53	8.3705
21493	267006	6.57	8.3698
21493	266886	6.61	8.36879
21486	266806	6.65	8.36885
21523	267055	6.69	8.36707
21539	266727	6.73	8.36263
21557	266769	6.77	8.36111
21590	266866	6.81	8.35848
21667	266880	6.85	8.35059
21665	266704	6.89	8.34931
21798	266973	6.93	8.33781
21898	266784	6.97	8.32592
22003	266875	7.01	8.31592
22105	266819	7.05	8.30504
22206	266665	7.09	8.29348
22338	266761	7.13	8.28095
22537	266847	7.17	8.26172
22649	266811	7.21	8.25026
22913	266909	7.25	8.225
23143	266957	7.29	8.20293
23313	266791	7.33	8.18506
23508	266791	7.37	8.16632
23850	266766	7.41	8.1336
24170	266712	7.45	8.10315
24455	266730	7.49	8.07692
24792	266675	7.53	8.04566
25149	266861	7.57	8.01505
25647	266939	7.61	7.97158
26289	267068	7.65	7.91703
26711	266741	7.69	7.87843
27136	266878	7.73	7.84407
27628	267011	7.77	7.80475
28258	266925	7.81	7.75328
28978	266988	7.85	7.69719
29790	266805	7.89	7.63346
30547	266924	7.93	7.57799
31402	266861	7.97	7.51534
32390	266891	8.01	7.44587
33474	266871	8.05	7.37162
34424	266817	8.09	7.30819
35456	266886	8.13	7.2423
36695	266728	8.17	7.16367
38166	266585	8.21	7.07401
39724	266562	8.25	6.98377
41110	266641	8.29	6.90726
42467	266646	8.33	6.83422
44258	266756	8.37	6.74218
46318	266703	8.41	6.63935
48664	266609	8.45	6.52737
50883	266500	8.49	6.4261
52728	266659	8.54	6.34729
55025	266686	8.58	6.25155
57604	266498	8.62	6.14689
60791	266636	8.66	6.02687
63677	266550	8.7	5.92176
66766	266513	8.74	5.81485
70411	266729	8.78	5.69705
73807	266627	8.82	5.59018
77530	266569	8.86	5.47894
81065	266561	8.9	5.37854
85284	266666	8.94	5.26525
90238	266850	8.98	5.13973
94958	266776	9.02	5.02437
99373	266867	9.06	4.92286
104317	266926	9.1	4.8141
109938	266461	9.14	4.69206
116091	266750	9.18	4.57195
122116	266534	9.22	4.45626
127879	266801	9.26	4.35474
134302	266749	9.3	4.24402
142436	266879	9.34	4.11278
149927	266729	9.38	3.99617	2	0.665
157584	266650	9.42	3.88341
166196	266607	9.46	3.7633
173408	266620	9.5	3.66781
180544	266658	9.54	3.57738
188425	266577	9.58	3.48055
198546	266714	9.62	3.36396
207994	266620	9.66	3.25854
217979	267028	9.7	3.15646
228396	266677	9.74	3.04845
237817	266856	9.78	2.95899
246210	266669	9.82	2.87936
256291	266627	9.86	2.7887
267951	266599	9.9	2.68834
280852	266559	9.94	2.58218
291746	266628	9.98	2.49712
301550	266732	10.02	2.42362
313441	266834	10.06	2.33744
324615	266888	10.1	2.25907
334777	266705	10.14	2.18816
346040	266726	10.18	2.11387
357665	266736	10.22	2.03959
370641	266689	10.26	1.959
383264	266526	10.3	1.88225
393569	266538	10.34	1.82264
403778	266559	10.38	1.76519
415037	266715	10.42	1.70461
427569	266645	10.46	1.63708
442557	266839	10.5	1.56118
453906	266799	10.54	1.50386
463106	266826	10.58	1.45893
470607	266777	10.62	1.42236
479082	266762	10.66	1.38206
488492	266774	10.7	1.33839
499186	266922	10.74	1.2909
508118	266782	10.78	1.24981
517567	266758	10.82	1.20815
527135	267096	10.86	1.16977
534390	266905	10.9	1.1374
542337	266952	10.94	1.10458
548957	266747	10.99	1.07554
557156	266873	11.03	1.04324
564539	266789	11.07	1.01291
570930	266720	11.11	0.986995
577477	266679	11.15	0.960989
583433	266567	11.19	0.936952
589658	266605	11.23	0.913389
595237	266687	11.27	0.892889
601544	266784	11.31	0.869988
607679	266889	11.35	0.848038
612448	266709	11.39	0.828927
617392	266601	11.43	0.809922
622278	266610	11.47	0.792258
628209	266585	11.51	0.7707
632897	266616	11.55	0.75423
636197	266891	11.59	0.744846
638675	266600	11.63	0.733643
642169	266643	11.67	0.721728
646874	266678	11.71	0.705595
650639	266624	11.75	0.692079
655039	266711	11.79	0.677646
659314	266757	11.83	0.663394
662191	267003	11.87	0.65567
663382	266835	11.91	0.65021
665454	266774	11.95	0.642677
668944	266666	11.99	0.629994
672352	266673	12.03	0.618617
675116	266708	12.07	0.60968
676779	266633	12.11	0.603511
678602	266710	12.15	0.598107
681583	266722	12.19	0.588344
684114	266616	12.23	0.579108
687129	266766	12.27	0.570477
689813	266835	12.31	0.562286
691080	266688	12.35	0.556916
693227	266754	12.39	0.550493
694792	266661	12.43	0.544633
696949	266793	12.47	0.538771
698384	266728	12.51	0.533594
699810	266729	12.55	0.529012
702061	266721	12.59	0.521717
704094	266765	12.63	0.515581
704511	266599	12.67	0.512848
705867	266758	12.71	0.509862
707219	266827	12.75	0.506138
708807	266802	12.79	0.50088
709968	266576	12.83	0.49529
711317	266558	12.87	0.490866
713734	266797	12.91	0.485249
715725	266864	12.95	0.479545
716745	266786	12.99	0.475682
718112	266775	13.04	0.471301
718820	266618	13.08	0.467759
720397	266698	13.12	0.463502
722009	266748	13.16	0.458894
723499	266976	13.2	0.456177
723714	266835	13.24	0.45432
724080	266723	13.28	0.452237
725599	266790	13.32	0.448086
727934	266914	13.36	0.441902
729545	266831	13.4	0.436227
730733	266858	13.44	0.432793
731300	266856	13.48	0.431031
731781	266886	13.52	0.429804
731902	266747	13.56	0.428259
732613	266674	13.6	0.425458
734439	266981	13.64	0.422445
734413	266624	13.68	0.419514
735862	266730	13.72	0.415973
736517	266613	13.76	0.412983
737341	266567	13.8	0.410078
738160	266564	13.84	0.407555
740079	266865	13.88	0.404252
740431	266631	13.92	0.401207
741529	266741	13.96	0.398801
742842	266795	14	0.395275
743167	266691	14.04	0.393413	3	0.665
744247	266915	14.08	0.392035
744492	266770	14.12	0.390071
745317	266716	14.16	0.387123
746641	266707	14.2	0.383053
747023	266565	14.24	0.380703
748008	266648	14.28	0.378439
749549	266740	14.32	0.374584
751063	266754	14.36	0.370161
752338	266853	14.4	0.367179
752331	266808	14.44	0.36682
752697	266811	14.48	0.365751
753338	266692	14.52	0.362831
754711	266682	14.56	0.358649
756599	266883	14.6	0.354722
757627	266767	14.64	0.350688
759072	266804	14.68	0.346712
759723	266778	14.72	0.344563
759716	266697	14.76	0.343901
760732	266813	14.8	0.341872
762351	266763	14.84	0.336666
763352	266561	14.88	0.332008
764910	266729	14.92	0.328837
765219	266605	14.96	0.326882
766005	266529	15	0.32393
767978	266528	15.04	0.318132
770184	266677	15.08	0.312935
771540	266622	15.12	0.308512
772486	266514	15.16	0.304843
774380	266750	15.2	0.301324
776178	266859	15.24	0.297024
776425	266629	15.28	0.294368
777812	266666	15.32	0.290663
779733	266779	15.36	0.286066
781090	266771	15.4	0.282085
783415	266922	15.44	0.27667
784340	266806	15.48	0.273036
784924	266763	15.53	0.270998
785670	266740	15.57	0.268666
787045	266662	15.61	0.264073
789096	266661	15.65	0.258208
791120	266792	15.69	0.253548
792952	266923	15.73	0.249448
794641	266922	15.77	0.244651
795801	266809	15.81	0.240415
797031	266810	15.85	0.236948
799147	266978	15.89	0.232398
800942	267138	15.93	0.228697
801240	266851	15.97	0.225441
802965	266989	16.01	0.221765
804394	267016	16.05	0.217991
805306	266912	16.09	0.214564
806751	267039	16.13	0.2116
808189	267134	16.17	0.208393
809505	266708	16.21	0.20114
812296	266870	16.25	0.194761
813419	266949	16.29	0.192318
813900	266980	16.33	0.191248
813989	266828	16.37	0.189721
815662	267014	16.41	0.186668
816598	266844	16.45	0.182654
817789	266822	16.49	0.179189
819521	266964	16.53	0.175625
820836	266930	16.57	0.17173
822236	266983	16.61	0.168342
823464	267127	16.65	0.166197
823745	267000	16.69	0.164359
824991	267009	16.73	0.161033
826305	267017	16.77	0.157519
827480	267117	16.81	0.155164
828954	267123	16.85	0.151209
828498	266778	16.89	0.149539
829595	266923	16.93	0.147784
830281	266967	16.97	0.146295
832189	267191	17.01	0.143017
832252	266715	17.05	0.138834
832816	266683	17.09	0.137039
833815	266799	17.13	0.13532
835108	266980	17.17	0.133359
836543	266969	17.21	0.129403
837326	266887	17.25	0.126606
837637	266991	17.29	0.126647
837406	266826	17.33	0.125877
838076	266772	17.37	0.123621
839383	266824	17.41	0.120553
840777	266888	17.45	0.117359
841845	266951	17.49	0.115033
842887	267032	17.53	0.112932
843025	266972	17.57	0.112058
842950	266938	17.62	0.111971
843829	267043	17.66	0.110511
844646	266943	17.7	0.10749
845961	267006	17.74	0.10452
846682	266987	17.78	0.102443
847219	267051	17.82	0.101556
847559	267030	17.86	0.100476
848522	267059	17.9	0.098165
849304	267032	17.94	0.095864
849927	267067	17.98	0.094509
850150	266926	18.02	0.09273
851105	267033	18.06	0.091105
851486	267035	18.1	0.090115
852083	267120	18.14	0.089254
853403	267318	18.18	0.087438
854053	267263	18.22	0.085261
853607	267067	18.26	0.084786
853899	267054	18.3	0.083907
854834	267133	18.34	0.082109
855098	267124	18.38	0.081339
855043	267039	18.42	0.080767
855519	267008	18.46	0.079254
855785	266944	18.5	0.078014
856639	267069	18.54	0.076823
856804	267067	18.58	0.076373
857372	266938	18.62	0.073794
858164	266971	18.66	0.071995
858834	267111	18.7	0.071418	4	0.665
859086	267118	18.74	0.070817
859056	266980	18.78	0.069733
859288	266964	18.82	0.06899
859643	266913	18.86	0.067631
860554	267107	18.9	0.066882
860778	267116	18.94	0.066372
860495	267058	18.98	0.066623
860563	267062	19.02	0.066479
861308	266925	19.06	0.063377
861891	266943	19.1	0.062006
862532	267102	19.14	0.061673
862567	267110	19.18	0.061649
862640	266992	19.22	0.060464
862558	266971	19.26	0.060501
862508	266929	19.3	0.060278
863969	267162	19.34	0.058432
863701	267069	19.38	0.058347
863546	267036	19.42	0.058473
864237	267049	19.46	0.056782
864851	267026	19.5	0.05499
864221	266932	19.54	0.055838
864149	266957	19.58	0.056236
865366	267108	19.62	0.054342
865460	267097	19.66	0.054005
865897	267171	19.7	0.053492
865618	267026	19.74	0.052995
865949	267056	19.78	0.052388
865724	267052	19.82	0.052939
866168	267131	19.86	0.052451
866804	267061	19.9	0.050209
867808	267370	19.94	0.050206
867061	267225	19.98	0.050924
867344	267200	20.03	0.049979
867831	267090	20.07	0.047789
867618	267002	20.11	0.0476
868017	267160	20.15	0.047896
867476	266977	20.19	0.047757
867388	266919	20.23	0.047497
867689	266975	20.27	0.047188
868529	267196	20.31	0.046872
868993	267119	20.35	0.045022
869142	267180	20.39	0.04515
869544	267346	20.43	0.045507
868967	267081	20.47	0.044769
869412	267107	20.51	0.043836
869204	267023	20.55	0.043667
869283	267046	20.59	0.043656
870234	267122	20.63	0.041836
870034	267074	20.67	0.041948
869460	266994	20.71	0.042759
869925	266966	20.75	0.04132
870000	266977	20.79	0.041219
870275	267060	20.83	0.041207
870869	267127	20.87	0.040236
871550	267142	20.91	0.038603
871437	267245	20.95	0.039763
870844	267248	20.99	0.04132
871998	267226	21.03	0.038154
872093	267196	21.07	0.037657
871028	267084	21.11	0.039463
871970	267168	21.15	0.037738
872212	267098	21.19	0.036524
872306	267241	21.23	0.037486
872516	267302	21.27	0.037458
872945	267215	21.31	0.035619
872366	267207	21.35	0.037045
871606	267093	21.39	0.038046
872728	267090	21.43	0.035126
873362	267287	21.47	0.035151
872435	267164	21.52	0.036505
873871	267351	21.56	0.034378
873102	267169	21.6	0.034827
872837	267186	21.64	0.035653
874711	267440	21.68	0.032965
874700	267507	21.72	0.033557
873404	267350	21.76	0.035573
874135	267331	21.8	0.03353
874272	267385	21.84	0.033632
874448	267612	21.88	0.035089
875156	267522	21.92	0.03251
875525	267606	21.96	0.032268
874435	267406	22	0.033389
875566	267507	22.04	0.03133
875102	267497	22.08	0.032439
874626	267411	22.12	0.03294
875506	267497	22.16	0.0314
874625	267439	22.2	0.033178
874319	267295	22.24	0.032753
875814	267489	22.28	0.030541
874657	267418	22.32	0.032919
874904	267385	22.36	0.032006
875911	267534	22.4	0.030671
875212	267516	22.44	0.032316
876282	267611	22.48	0.030365
876197	267567	22.52	0.030214
874796	267407	22.56	0.032469
875534	267345	22.6	0.030049
875925	267559	22.64	0.030845
875004	267430	22.68	0.032127
876169	267491	22.72	0.029646
875761	267512	22.76	0.030871
875410	267498	22.8	0.031655
876615	267617	22.84	0.029561
876095	267651	22.88	0.031182
875340	267298	22.92	0.030152
876255	267385	22.96	0.028533
875957	267608	23	0.031175
876199	267578	23.04	0.030301
877184	267687	23.08	0.028689
875001	267343	23.12	0.031403
876118	267505	23.16	0.029895
876253	267433	23.2	0.028943
876390	267628	23.24	0.030231
876797	267507	23.28	0.028168
876054	267459	23.32	0.029672
875383	267408	23.36	0.030968	5	0.665
876632	267448	23.4	0.028096
876172	267476	23.44	0.029512
876298	267531	23.48	0.029651
876563	267392	23.52	0.027801
875318	267223	23.56	0.029577
875369	267167	23.6	0.028975
875186	267117	23.64	0.029024
875270	267254	23.68	0.029962
876691	267394	23.72	0.02749
876641	267433	23.76	0.027946
876266	267457	23.8	0.029111
876005	267305	23.84	0.028502
876115	267474	23.88	0.029642
876302	267245	23.92	0.027234
876628	267396	23.97	0.027668
876169	267452	24.01	0.029318
876520	267343	24.05	0.027499
876227	267389	24.09	0.028639
876027	267221	24.13	0.027738
876372	267254	24.17	0.02713
875977	267355	24.21	0.028995
877135	267573	24.25	0.027856
876245	267359	24.29	0.02834
876899	267386	24.33	0.026889
876413	267231	24.37	0.026831
876812	267506	24.41	0.028122
877076	267564	24.45	0.027932
876853	267463	24.49	0.027655
877465	267473	24.53	0.026169
877167	267484	24.57	0.027025
877576	267663	24.61	0.027482
877216	267568	24.65	0.027606
877473	267579	24.69	0.02704
876978	267383	24.73	0.026661
876300	267282	24.77	0.027551
877204	267452	24.81	0.026661
877164	267420	24.85	0.026495
878203	267651	24.89	0.025774
877465	267451	24.93	0.025983
876729	267283	24.97	0.026458
877057	267436	25.01	0.026904
876987	267430	25.05	0.027033
877436	267439	25.09	0.025957
876914	267292	25.13	0.026059
876851	267326	25.17	0.026507
877169	267476	25.21	0.026953
877730	267595	25.25	0.026515
877626	267491	25.29	0.025907
877762	267508	25.33	0.025701
877748	267510	25.37	0.025754
877272	267433	25.41	0.026327
877871	267509	25.45	0.02543
877618	267509	25.49	0.026079
878159	267659	25.53	0.025954
877544	267513	25.57	0.026302
878088	267667	25.61	0.026203
878229	267675	25.65	0.025909
877940	267568	25.69	0.02575
878047	267560	25.73	0.025408
878537	267742	25.77	0.025683
878287	267661	25.81	0.025643
878544	267780	25.85	0.025984
878046	267585	25.89	0.025621
878765	267745	25.93	0.025124
877876	267540	25.97	0.025678
877992	267606	26.02	0.025936
877970	267562	26.06	0.025622
878619	267652	26.1	0.024716
878700	267699	26.14	0.024904
878590	267799	26.18	0.026026
877986	267626	26.22	0.02612
878845	267796	26.26	0.025348
878603	267718	26.3	0.025312
878372	267722	26.34	0.025938
878387	267714	26.38	0.025832
878513	267746	26.42	0.025778
877705	267535	26.46	0.026075
877376	267438	26.5	0.026102
878175	267653	26.54	0.025862
877719	267471	26.58	0.0255
878336	267602	26.62	0.025021
878423	267722	26.66	0.025807
878022	267675	26.7	0.026439
877947	267647	26.74	0.026396
878264	267637	26.78	0.0255
878107	267599	26.82	0.025582
877927	267657	26.86	0.026532
878064	267686	26.9	0.026424
878279	267745	26.94	0.026369
878142	267707	26.98	0.026401
877877	267590	27.02	0.026096
878169	267737	27.06	0.026584
877802	267694	27.1	0.027163
877695	267647	27.14	0.027042
877678	267565	27.18	0.026396
877975	267629	27.22	0.026173
878328	267844	27.26	0.027076
877644	267700	27.3	0.027619
877219	267498	27.34	0.02701
877337	267497	27.38	0.026699
878062	267767	27.42	0.02711
877179	267538	27.46	0.027449
878021	267876	27.5	0.028131
877366	267632	27.54	0.02776
877989	267822	27.58	0.027759
877778	267777	27.62	0.027922
877005	267574	27.66	0.028198
877689	267774	27.7	0.028125
877843	267789	27.74	0.027856
877661	267765	27.78	0.028121
877641	267839	27.82	0.028794
876548	267554	27.86	0.029203
876858	267611	27.9	0.028887
877288	267736	27.94	0.028834
877053	267667	27.98	0.028857
877313	267785	28.02	0.029182
876397	267600	28.06	0.029978	6	0.67
876732	267765	28.1	0.030505
876994	267754	28.14	0.02974
877255	267761	28.18	0.029129
876272	267560	28.22	0.029962
875872	267562	28.26	0.031006
875279	267351	28.3	0.030755
875920	267539	28.34	0.03069
876405	267749	28.38	0.03121
876223	267725	28.42	0.031475
876458	267775	28.46	0.031292
875973	267645	28.51	0.031445
875368	267523	28.55	0.031974
875747	267652	28.59	0.032085
875757	267657	28.63	0.032101
876329	267882	28.67	0.032522
876518	267996	28.71	0.032995
875558	267708	28.75	0.033041
876177	267857	28.79	0.032703
875763	267830	28.83	0.03354
875047	267701	28.87	0.034296
875168	267660	28.91	0.03364
875122	267587	28.95	0.033145
875266	267718	28.99	0.033876
874341	267641	29.03	0.035608
874440	267666	29.07	0.035563
874445	267614	29.11	0.035113
873609	267389	29.15	0.035373
874270	267688	29.19	0.036186
873643	267545	29.23	0.036598
873946	267658	29.27	0.036768
874152	267774	29.31	0.037213
874006	267749	29.35	0.037378
873833	267765	29.39	0.037958
873841	267743	29.43	0.037753
873539	267644	29.47	0.037698
873114	267635	29.51	0.038718
872733	267601	29.55	0.039414
872506	267593	29.59	0.039932
872558	267577	29.63	0.039664
872726	267638	29.67	0.039743
872531	267692	29.71	0.0407
872536	267664	29.75	0.040452
871778	267514	29.79	0.041146
872373	267821	29.83	0.042192
871966	267724	29.87	0.042427
871692	267688	29.91	0.042832
871598	267685	29.95	0.043049
870995	267555	29.99	0.043513
871280	267632	30.03	0.043425
871662	267736	30.07	0.043313
871328	267743	30.11	0.044234
870236	267494	30.15	0.044962
870938	267687	30.19	0.044771
870767	267635	30.23	0.044775
871209	267836	30.27	0.045323
871053	267828	30.31	0.045659
870471	267721	30.35	0.046264
871116	267937	30.39	0.046412
870654	267859	30.43	0.04695
869517	267573	30.47	0.047487
870212	267727	30.51	0.046984
870023	267665	30.56	0.046951
869670	267579	30.6	0.047141
870527	267866	30.64	0.047337
869952	267767	30.68	0.047992
869681	267741	30.72	0.048475
869922	267780	30.76	0.048179
870062	267785	30.8	0.047859
870586	267958	30.84	0.047958
869206	267626	30.88	0.048738
868886	267556	30.92	0.048978
869179	267631	30.96	0.04885
870045	267862	31	0.04855
869579	267703	31.04	0.04842
869615	267723	31.08	0.048494
869882	267797	31.12	0.048426
869701	267729	31.16	0.048322
870628	268028	31.2	0.048437
869702	267793	31.24	0.048858
869870	267846	31.28	0.048868
869524	267700	31.32	0.048537
870295	267719	31.36	0.046702
870232	267836	31.4	0.047848
870184	267944	31.44	0.048879
870332	267874	31.48	0.047909
871134	267917	31.52	0.046197
871267	267874	31.56	0.045492
871514	267957	31.6	0.045552
870909	267763	31.64	0.045484
871066	267845	31.68	0.045768
871004	267829	31.72	0.045794
871610	268011	31.76	0.045757
871644	268000	31.8	0.045577
871061	267848	31.84	0.045806
870748	267827	31.88	0.046438
870381	267666	31.92	0.046034
871138	267837	31.96	0.045515
870688	267633	32	0.044963
870745	267684	32.04	0.045244
871381	267883	32.08	0.045273
871123	267766	32.12	0.044957
871159	267751	32.16	0.044738
871438	267837	32.2	0.04474
871080	267750	32.24	0.044933
871242	267734	32.28	0.04438
871855	267873	32.32	0.043966
871732	267897	32.36	0.044485
872061	268034	32.4	0.044786
871022	267740	32.44	0.044999
871713	267894	32.48	0.044509
871449	267779	32.52	0.044224
871538	267920	32.56	0.045179
871656	267968	32.6	0.045277
871080	267818	32.64	0.045505
871262	267896	32.68	0.04569
871156	267849	32.72	0.045569	7	0.665
871186	267918	32.76	0.046071
871049	267919	32.8	0.046433
871010	267975	32.84	0.047005
870663	267845	32.88	0.046809
870768	267845	32.92	0.046538
870810	267975	32.96	0.047521
870159	267883	33.01	0.048432
870100	267874	33.05	0.048509
870034	267854	33.09	0.048511
870207	267970	33.13	0.049038
870082	268015	33.17	0.049739
869244	267865	33.21	0.050648
869095	267879	33.25	0.051151
868744	267835	33.29	0.051691
868532	267837	33.33	0.052257
868290	267807	33.37	0.052632
868028	267806	33.41	0.053303
868084	267915	33.45	0.054073
867408	267802	33.49	0.054877
867081	267791	33.53	0.055633
866637	267779	33.57	0.056685
867067	267958	33.61	0.057072
866382	267807	33.65	0.057583
866814	268026	33.69	0.0583
865374	267713	33.73	0.059412
865258	267813	33.77	0.060554
865185	267875	33.81	0.061265
864462	267698	33.85	0.061659
864694	267810	33.89	0.061997
864443	267809	33.93	0.062642
863306	267606	33.97	0.063897
863400	267729	34.01	0.064686
862755	267671	34.05	0.06588
862654	267737	34.09	0.066699
862521	267778	34.13	0.06739
862092	267731	34.17	0.068115
862106	267803	34.21	0.068683
861376	267738	34.25	0.070044
862059	268025	34.29	0.070671
860983	267802	34.33	0.071608
860829	267868	34.37	0.072565
860172	267787	34.41	0.073603
859657	267784	34.45	0.074926
859834	267928	34.49	0.075672
859628	267984	34.53	0.076682
858524	267790	34.57	0.077944
858366	267890	34.61	0.079198
858344	267987	34.65	0.080071
857782	267932	34.69	0.081083
857382	267983	34.73	0.082561
856620	267884	34.77	0.08373
855996	267804	34.81	0.084698
855536	267754	34.85	0.085488
855836	267968	34.89	0.086496
855556	268023	34.93	0.087695
854886	267961	34.97	0.088937
854466	267967	35.01	0.090093
854088	267970	35.06	0.091114
853734	267978	35.09	0.092115
853134	267855	35.14	0.092663
853485	268040	35.18	0.093292
852937	268032	35.22	0.09467
851678	267783	35.26	0.095902
851179	267713	35.3	0.096633
850777	267621	35.34	0.096923
851337	267832	35.38	0.097215
850953	267863	35.42	0.098491
850968	267937	35.46	0.099073
850561	267850	35.5	0.099419
850748	267951	35.54	0.099773
850630	267919	35.58	0.099816
850711	267989	35.62	0.10019
851318	268183	35.66	0.100213
850928	268049	35.7	0.100119
851233	268103	35.74	0.099766
850939	267961	35.78	0.099351
850730	267923	35.82	0.099585
851638	268221	35.86	0.099686
851368	268047	35.9	0.098939
851719	268020	35.94	0.097785
851430	267844	35.98	0.09707
851860	267915	36.02	0.096531
852205	267969	36.06	0.096073
852678	267997	36.1	0.095059
853401	268095	36.14	0.093975
853219	267919	36.18	0.092977
853302	267796	36.22	0.091725
854029	267882	36.26	0.090531
854619	267960	36.3	0.089632
854916	267962	36.34	0.088867
855412	268009	36.38	0.087956
856170	268124	36.42	0.086928
855617	267752	36.46	0.085258
856181	267742	36.5	0.083691
856808	267788	36.54	0.08243
857553	267911	36.58	0.081507
857823	267887	36.62	0.080597
858035	267797	36.66	0.079285
859340	267997	36.7	0.077545
860272	268095	36.74	0.075928
860572	268018	36.78	0.074497
861373	268160	36.82	0.073596
861462	268022	36.86	0.072205
862139	268103	36.9	0.071117
862572	268125	36.94	0.070172
862768	268038	36.98	0.06893
862973	267948	37.02	0.067639
863746	268000	37.06	0.066061
863845	267899	37.1	0.064955
864562	268023	37.14	0.064129
865211	268083	37.18	0.062944
865427	267994	37.22	0.061635
866530	268189	37.26	0.060406
866390	268087	37.3	0.059913
866607	268068	37.34	0.05919
868003	268368	37.38	0.058085	8	0.665
867540	268136	37.42	0.05734
867873	268106	37.46	0.056224
868148	268095	37.5	0.055419
868948	268294	37.55	0.055016
868317	268099	37.59	0.055014
868208	267966	37.63	0.05418
868583	267947	37.67	0.053049
869562	268145	37.71	0.052176
869328	268026	37.75	0.051783
869941	268163	37.79	0.051347
870305	268187	37.83	0.050606
870171	268054	37.87	0.049837
870522	268083	37.91	0.049173
869997	267877	37.95	0.0488
870225	267890	37.99	0.04832
870858	268018	38.03	0.047758
870942	268030	38.07	0.047642
871440	268170	38.11	0.047531
871370	268139	38.15	0.047451
871515	268107	38.19	0.046808
871478	268036	38.23	0.046308
871975	268181	38.27	0.046242
872179	268190	38.31	0.045791
872125	268163	38.35	0.045704
871471	267975	38.39	0.045814
872287	268187	38.43	0.045487
872197	268089	38.47	0.044897
873157	268370	38.51	0.044779
872670	268242	38.55	0.044961
872699	268253	38.59	0.044978
872407	268115	38.63	0.044573
872361	268088	38.67	0.044465
872493	268148	38.71	0.044629
872264	268054	38.75	0.04443
872970	268219	38.79	0.043994
872613	268103	38.83	0.043941
872240	267964	38.87	0.043736
872623	268106	38.91	0.043941
872040	267906	38.95	0.043765
872483	268037	38.99	0.043723
872236	267984	39.03	0.043915
872473	268007	39.07	0.043497
872758	268048	39.11	0.043106
873099	268173	39.15	0.043276
873322	268273	39.19	0.04354
872670	268088	39.24	0.043668
873483	268312	39.28	0.043452
874550	268609	39.32	0.043195
873598	268309	39.36	0.043131
874439	268573	39.4	0.043179
874268	268555	39.44	0.043468
873939	268462	39.48	0.043536
873944	268451	39.52	0.043431
874227	268499	39.56	0.043104
873797	268354	39.6	0.042996
873864	268359	39.64	0.042865
874031	268421	39.68	0.042955
873700	268304	39.72	0.042826
873259	268196	39.76	0.043056
874177	268498	39.8	0.043225
873403	268251	39.84	0.043147
873743	268334	39.88	0.042967
874194	268443	39.92	0.04272
873564	268280	39.96	0.042975
873179	268176	40	0.043095
873760	268340	40.04	0.042974
873438	268232	40.08	0.042897
873668	268299	40.12	0.042867
873448	268271	40.16	0.043199
873961	268420	40.2	0.043127
873677	268328	40.24	0.043087
873400	268255	40.28	0.043188
873635	268340	40.32	0.043296
873613	268344	40.36	0.043386
873133	268212	40.4	0.043515
873684	268413	40.44	0.043782
872804	268182	40.48	0.044112
873050	268254	40.52	0.044082
873447	268361	40.56	0.043956
873997	268525	40.6	0.043914
872599	268129	40.64	0.044196
872304	268064	40.68	0.044411
872448	268138	40.72	0.044661
871798	267982	40.76	0.045028
872756	268266	40.8	0.04494
873445	268442	40.84	0.04464
873447	268441	40.88	0.044627
873024	268400	40.92	0.045373
873115	268498	40.96	0.04596
873133	268526	41	0.046149
872782	268414	41.04	0.046115
873278	268556	41.08	0.046026
872917	268516	41.12	0.046622
873073	268598	41.16	0.046907
873332	268721	41.2	0.047269
872213	268436	41.24	0.047767
872335	268492	41.28	0.047921
871930	268414	41.32	0.048312
871735	268382	41.36	0.048548
870888	268153	41.4	0.048814
870999	268211	41.44	0.049014
871261	268306	41.49	0.049134
870828	268248	41.53	0.049766
870864	268335	41.57	0.050403
870456	268216	41.61	0.050459
870880	268341	41.65	0.050412
870526	268268	41.69	0.050715
870803	268402	41.73	0.051123
869990	268213	41.77	0.051639
870613	268422	41.81	0.051781
870515	268416	41.85	0.051984
870142	268374	41.89	0.052597
869486	268203	41.93	0.05286
869850	268330	41.97	0.052983
870163	268456	42.01	0.05323
869125	268196	42.05	0.053735	9	0.665
868706	268150	42.09	0.054434
868424	268118	42.13	0.054897
868843	268251	42.17	0.054927
869364	268401	42.21	0.054836
868922	268306	42.25	0.055184
868149	268155	42.29	0.05592
868667	268403	42.33	0.056658
867990	268232	42.37	0.056978
868241	268285	42.41	0.056772
868254	268303	42.45	0.056889
868208	268322	42.49	0.057168
868189	268401	42.53	0.05788
867982	268370	42.57	0.058156
867940	268395	42.61	0.058475
868054	268494	42.65	0.059009
867376	268341	42.69	0.059485
867266	268349	42.73	0.059837
867074	268287	42.77	0.059816
867562	268495	42.81	0.060294
866806	268321	42.85	0.060797
867070	268453	42.89	0.061218
866693	268405	42.93	0.061794
866481	268366	42.97	0.062018
866258	268357	43.01	0.062522
865669	268227	43.05	0.062962
865592	268276	43.09	0.063573
865351	268267	43.13	0.064124
865609	268390	43.17	0.064485
865543	268416	43.21	0.064875
864850	268286	43.25	0.065587
864700	268362	43.29	0.066615
864631	268437	43.33	0.067423
864844	268518	43.37	0.067548
864306	268392	43.41	0.067892
863920	268359	43.45	0.068621
863827	268458	43.49	0.069693
863268	268370	43.53	0.070412
862773	268283	43.57	0.070973
862707	268346	43.61	0.071673
862001	268216	43.65	0.072425
862559	268477	43.69	0.073158
862188	268416	43.73	0.073615
861856	268445	43.77	0.074725
861396	268431	43.82	0.075809
861202	268487	43.86	0.076785
860535	268376	43.9	0.077598
860637	268482	43.94	0.07822
859738	268343	43.98	0.079407
859245	268330	44.02	0.080588
859293	268459	44.06	0.081544
858995	268489	44.1	0.082576
858942	268550	44.14	0.083226
858104	268409	44.18	0.084241
857860	268462	44.22	0.085325
858103	268644	44.26	0.086213
857412	268552	44.3	0.087255
857109	268536	44.34	0.087917
856391	268456	44.38	0.089132
855940	268485	44.42	0.090561
855657	268491	44.46	0.091355
855073	268362	44.5	0.09181
854625	268327	44.54	0.092696
853963	268229	44.58	0.093618
853413	268181	44.62	0.094665
853418	268279	44.66	0.095474
852894	268197	44.7	0.096168
852558	268192	44.74	0.097013
851662	267972	44.78	0.097533
852296	268264	44.82	0.098309
851418	268099	44.86	0.099244
851650	268257	44.9	0.099956
851414	268254	44.94	0.100555
851395	268288	44.98	0.10089
851890	268476	45.02	0.101159
851341	268352	45.06	0.10157
851389	268418	45.1	0.101996
851414	268498	45.14	0.102601
851325	268525	45.18	0.103063
851840	268729	45.22	0.103411
851260	268535	45.26	0.103318
851043	268475	45.3	0.103389
851007	268445	45.34	0.103233
851012	268459	45.38	0.103337
851704	268663	45.42	0.103217
851389	268554	45.46	0.103136
850803	268381	45.5	0.103236
851041	268424	45.54	0.102967
851476	268504	45.58	0.102487
852159	268633	45.62	0.101764
851986	268553	45.66	0.101551
851603	268417	45.7	0.101422
851520	268321	45.74	0.100837
851529	268231	45.78	0.100058
852685	268500	45.82	0.099261
853239	268652	45.86	0.099073
852991	268543	45.9	0.098814
853634	268617	45.95	0.097738
853599	268493	45.98	0.096791
853735	268448	46.03	0.096055
854427	268578	46.06	0.095322
854316	268445	46.11	0.094499
854268	268352	46.15	0.093846
854133	268235	46.19	0.09322
854530	268213	46.23	0.09199
855770	268463	46.27	0.090823
856150	268456	46.31	0.089766
856971	268589	46.35	0.088723
857871	268747	46.39	0.087684
857591	268558	46.43	0.086836
858385	268670	46.47	0.085692
858249	268488	46.51	0.084523
859066	268602	46.55	0.083337
859243	268507	46.59	0.082078
859364	268461	46.63	0.081375
859767	268516	46.67	0.080781
860257	268557	46.71	0.079842
861206	268697	46.75	0.078534	10	0.67
861453	268621	46.79	0.077252
861575	268597	46.83	0.076732
862311	268763	46.87	0.076201
862090	268562	46.91	0.075094
862160	268455	46.95	0.074015
862864	268567	46.99	0.073117
863390	268646	47.03	0.072407
863701	268648	47.07	0.071613
863997	268623	47.11	0.070633
864507	268676	47.15	0.069749
864133	268465	47.19	0.068954
864908	268625	47.23	0.068278
864469	268437	47.27	0.067845
864980	268509	47.31	0.067119
865229	268470	47.35	0.066144
865912	268613	47.39	0.065567
865777	268487	47.43	0.064862
867440	268959	47.47	0.064496
866853	268711	47.51	0.063943
867174	268735	47.55	0.063311
867760	268889	47.59	0.06308
867114	268618	47.63	0.062487
867209	268565	47.67	0.061796
867610	268633	47.71	0.061325
867009	268410	47.75	0.061016
867210	268466	47.79	0.060964
866967	268365	47.83	0.060748
866906	268296	47.87	0.060327
867290	268347	47.91	0.059758
867660	268405	47.95	0.059285
867398	268349	47.99	0.059495
867253	268329	48.03	0.059703
867730	268449	48.07	0.059472
867486	268301	48.11	0.058864
867441	268265	48.15	0.058679
867788	268347	48.19	0.058467
867301	268230	48.23	0.058748
867712	268334	48.27	0.058555
867683	268304	48.31	0.058378
867452	268257	48.35	0.058583
868017	268440	48.39	0.058653
867188	268192	48.44	0.058723
867496	268229	48.48	0.058234
868864	268640	48.52	0.058134
868472	268571	48.56	0.058571
867852	268415	48.6	0.058871
867711	268366	48.64	0.058826
868491	268583	48.68	0.058623
867703	268361	48.72	0.058804
867716	268410	48.76	0.059182
867878	268510	48.8	0.0596
867438	268387	48.84	0.05971
867968	268549	48.88	0.059693
867586	268468	48.92	0.060005
867209	268393	48.96	0.060354
867189	268460	49	0.060968
867063	268472	49.04	0.061396
866837	268406	49.08	0.061429
866939	268448	49.12	0.061516
866746	268431	49.16	0.061875
866570	268452	49.2	0.062508
866333	268422	49.24	0.062872
866528	268525	49.28	0.063229
866089	268447	49.32	0.063715
865965	268472	49.36	0.064247
865760	268454	49.4	0.064629
864988	268223	49.44	0.064699
865169	268359	49.48	0.065369
865018	268428	49.52	0.066341
865169	268566	49.56	0.067105
863935	268236	49.6	0.06755
864763	268503	49.64	0.067633
864087	268387	49.68	0.06842
863412	268295	49.72	0.069407
863084	268280	49.76	0.070137
862531	268188	49.8	0.070807
862006	268090	49.84	0.071355
862223	268259	49.88	0.072207
861895	268264	49.92	0.073105
862368	268496	49.96	0.073816
862015	268494	50	0.07472
861444	268388	50.04	0.075323
860599	268236	50.08	0.076256
860033	268214	50.12	0.077552
859795	268257	50.16	0.078536
859653	268290	50.2	0.079185
859964	268470	50.24	0.07988
859393	268414	50.28	0.080905
858836	268372	50.32	0.082012
858613	268432	50.36	0.0831
858526	268502	50.4	0.083914
858080	268491	50.44	0.084992
856865	268250	50.48	0.086159
856741	268336	50.52	0.087206
856374	268365	50.56	0.088414
855640	268288	50.61	0.089698
855350	268315	50.65	0.090687
855226	268399	50.69	0.091718
855219	268518	50.73	0.092734
854669	268500	50.77	0.094031
854082	268445	50.81	0.095116
853780	268504	50.85	0.096406
853340	268549	50.89	0.097943
852604	268477	50.93	0.099282
852404	268514	50.97	0.10012
851679	268393	51.01	0.10102
851890	268590	51.05	0.102114
850669	268365	51.09	0.103456
850346	268407	51.13	0.104663
850285	268528	51.17	0.105839
849627	268460	51.21	0.107011
849040	268402	51.25	0.10808
848588	268406	51.29	0.109312
848592	268508	51.33	0.110156
848146	268498	51.37	0.111255
847807	268519	51.41	0.112331	11	0.665
846896	268340	51.45	0.11325
846939	268466	51.49	0.114192
846459	268439	51.53	0.115242
845942	268389	51.57	0.116197
845803	268445	51.61	0.117037
845177	268310	51.65	0.117571
845303	268437	51.69	0.1183
844299	268227	51.73	0.119214
844284	268291	51.77	0.119791
844100	268286	51.81	0.120239
844201	268402	51.85	0.120943
844208	268509	51.89	0.121821
843434	268304	51.93	0.122166
843633	268365	51.97	0.122147
843488	268314	52.01	0.122106
843090	268237	52.05	0.122522
843104	268282	52.09	0.122863
843301	268366	52.13	0.123041
843109	268304	52.17	0.123034
843391	268375	52.21	0.122877
843691	268450	52.25	0.122705
843517	268347	52.29	0.122306
843232	268255	52.33	0.122294
843746	268426	52.37	0.122357
843416	268289	52.41	0.122089
843678	268335	52.45	0.121775
843853	268309	52.49	0.121091
843717	268211	52.53	0.120631
844153	268303	52.57	0.12024
844531	268338	52.61	0.119526
844507	268262	52.65	0.118953
845323	268436	52.69	0.118239
845165	268304	52.73	0.117552
845481	268302	52.77	0.116694
845763	268268	52.81	0.115659
846335	268357	52.85	0.114884
846571	268303	52.89	0.113803
847311	268415	52.93	0.112776
846977	268221	52.97	0.112037
847455	268279	53.01	0.111253
847837	268265	53.06	0.110122
848363	268275	53.1	0.10881
849319	268432	53.14	0.107592
848914	268174	53.18	0.106501
849411	268216	53.22	0.105537
850478	268423	53.26	0.104448
851010	268461	53.3	0.103359
851372	268454	53.34	0.102343
851865	268424	53.38	0.100789
852597	268496	53.42	0.09946
852999	268524	53.46	0.098633
853338	268542	53.5	0.09789
853235	268403	53.54	0.096997
853508	268341	53.58	0.095757
854764	268584	53.62	0.094484
854140	268261	53.66	0.09342
854968	268410	53.7	0.092489
855401	268454	53.74	0.091718
855941	268494	53.78	0.090634
856036	268395	53.82	0.089554
857115	268609	53.86	0.088513
856753	268384	53.9	0.087577
857789	268621	53.94	0.086844
858355	268678	53.98	0.085837
857607	268338	54.02	0.08495
858699	268619	54.06	0.084441
858479	268492	54.1	0.083954
858102	268296	54.14	0.083299
858516	268302	54.18	0.082264
859310	268460	54.22	0.081508
859250	268389	54.26	0.08107
859956	268552	54.3	0.080588
859978	268500	54.34	0.080095
860185	268485	54.38	0.079427
860423	268503	54.42	0.078956
860407	268492	54.46	0.078905
860228	268398	54.5	0.078585
860887	268561	54.54	0.078228
860749	268470	54.58	0.077827
860927	268501	54.62	0.077621
860983	268506	54.66	0.077517
861121	268554	54.7	0.077558
860168	268276	54.74	0.077719
860621	268373	54.78	0.077348
861232	268537	54.82	0.077126
860685	268364	54.86	0.077105
860417	268304	54.9	0.077303
860602	268362	54.94	0.077305
860446	268307	54.98	0.077252
860651	268373	55.02	0.07727
860405	268317	55.06	0.077443
860292	268299	55.11	0.077588
860048	268192	55.15	0.077329
860736	268420	55.19	0.077441
860862	268530	55.23	0.078034
860330	268416	55.27	0.07847
860683	268538	55.31	0.078569
859826	268268	55.35	0.078547
861219	268734	55.39	0.07881
860232	268522	55.43	0.079614
860631	268710	55.47	0.080146
859883	268512	55.51	0.080444
859909	268532	55.55	0.080543
859460	268444	55.59	0.080981
859093	268403	55.63	0.081599
859454	268585	55.67	0.082179
859606	268693	55.71	0.082685
859269	268616	55.75	0.082923
859401	268710	55.79	0.083365
858705	268590	55.83	0.084183
858216	268530	55.87	0.084962
857579	268370	55.91	0.085291
857617	268424	55.95	0.085644
857613	268496	55.99	0.086259
856496	268228	56.03	0.086944
856426	268295	56.07	0.08769	12	0.665
856677	268432	56.11	0.08818
856395	268418	56.15	0.088803
856108	268413	56.19	0.089515
855225	268218	56.23	0.090202
855521	268402	56.27	0.090967
855761	268553	56.31	0.091601
855777	268632	56.35	0.092221
855161	268534	56.39	0.09302
854753	268483	56.43	0.093667
854728	268536	56.47	0.094177
855111	268732	56.51	0.094811
855165	268849	56.55	0.095648
854343	268712	56.59	0.096665
853985	268709	56.63	0.097583
854045	268793	56.67	0.098129
853418	268645	56.71	0.098542
853181	268628	56.75	0.099025
852837	268640	56.79	0.100033
852483	268633	56.83	0.100908
852710	268782	56.87	0.101557
851835	268570	56.91	0.102092
852028	268718	56.95	0.102822
851283	268569	56.99	0.103542
851047	268553	57.03	0.104032
851642	268814	57.07	0.104645
851139	268747	57.11	0.105414
850920	268753	57.15	0.106043
850060	268563	57.19	0.106727
850382	268735	57.23	0.107316
850018	268678	57.27	0.107802
850322	268834	57.31	0.108304
849734	268685	57.35	0.108613
849341	268627	57.39	0.109168
849064	268610	57.43	0.10976
848870	268569	57.48	0.10993
848909	268602	57.51	0.110103
848787	268638	57.56	0.110728
848614	268686	57.6	0.111589
848679	268688	57.64	0.111434
848473	268622	57.68	0.111427
848368	268598	57.72	0.111505
847897	268497	57.76	0.111908
847949	268526	57.8	0.112013
848173	268578	57.84	0.111854
848477	268665	57.88	0.111777
848289	268619	57.92	0.11189
848948	268816	57.96	0.111792
848648	268653	58	0.111223
848758	268671	58.04	0.111082
848617	268638	58.08	0.111179
848385	268572	58.12	0.111242
848524	268589	58.16	0.111015
849084	268651	58.2	0.11005
848610	268463	58.24	0.109731
849186	268657	58.28	0.10983
849080	268550	58.32	0.109214
849617	268671	58.36	0.108805
848971	268393	58.4	0.108187
849340	268461	58.45	0.107779
849855	268553	58.49	0.107186
849815	268414	58.53	0.106127
849812	268381	58.57	0.105858
851057	268634	58.61	0.104684
851154	268536	58.65	0.103607
851784	268740	58.69	0.103651
851641	268644	58.73	0.103224
852056	268629	58.77	0.102002
852268	268566	58.81	0.100915
852728	268608	58.85	0.100052
852895	268589	58.89	0.099452
853529	268704	58.93	0.098744
853803	268679	58.97	0.097812
854275	268754	59.01	0.097196
854233	268627	59.05	0.096243
854600	268600	59.09	0.09505
854771	268547	59.13	0.094156
855827	268791	59.17	0.093421
856514	268939	59.21	0.092854
855714	268598	59.25	0.092102
855863	268546	59.29	0.091274
855949	268455	59.33	0.090286
856370	268474	59.37	0.089338
856678	268459	59.41	0.088403
856238	268325	59.45	0.088436
857134	268554	59.49	0.088002
857642	268553	59.53	0.08666
857898	268533	59.57	0.085821
858546	268635	59.61	0.084976
858967	268670	59.65	0.084166
858860	268589	59.69	0.083768
859329	268656	59.73	0.083101
859406	268647	59.77	0.082824
859503	268604	59.81	0.08221
859670	268610	59.85	0.081823
859946	268581	59.89	0.080857
860001	268537	59.93	0.080345
859495	268365	59.97	0.080227
859707	268346	60.01	0.079513
859985	268421	60.05	0.079414
860512	268539	60.09	0.079025
860638	268548	60.13	0.078771
860353	268442	60.17	0.078627
861159	268621	60.21	0.07802
861315	268674	60.25	0.078057
861184	268650	60.29	0.078198
861309	268677	60.33	0.078097
861882	268787	60.37	0.077522
861194	268574	60.41	0.077535
860862	268567	60.45	0.078344
861083	268603	60.49	0.078068
861057	268570	60.53	0.07786
861299	268587	60.57	0.07737
861137	268558	60.61	0.07755
860560	268449	60.65	0.078145
860677	268518	60.69	0.078417
860977	268602	60.73	0.078337	13	0.665
861601	268779	60.77	0.078189
861149	268680	60.81	0.078541
860872	268564	60.85	0.078293
861113	268668	60.9	0.078534
861326	268830	60.94	0.079334
861165	268781	60.98	0.079345
861093	268828	61.02	0.079926
860581	268676	61.06	0.079992
860360	268587	61.1	0.079824
859540	268455	61.14	0.080864
859695	268555	61.18	0.081296
860210	268735	61.22	0.081456
860418	268819	61.26	0.081616
860211	268805	61.3	0.08204
859840	268757	61.34	0.082609
859918	268777	61.38	0.082572
859937	268871	61.42	0.083309
860013	268926	61.46	0.083571
858992	268607	61.5	0.083573
858769	268645	61.54	0.084476
858809	268749	61.58	0.085242
859099	268823	61.62	0.085102
858631	268659	61.66	0.084955
858685	268727	61.7	0.085383
858832	268854	61.74	0.086061
858410	268783	61.78	0.086572
859182	269022	61.82	0.08655
858281	268767	61.86	0.086777
857276	268552	61.9	0.087612
857585	268653	61.94	0.087648
856941	268477	61.98	0.087863
856693	268446	62.02	0.088255
856505	268420	62.06	0.088531
856398	268442	62.1	0.088996
856022	268344	62.14	0.089163
855608	268208	62.18	0.089111
856536	268491	62.22	0.089045
856348	268445	62.26	0.089153
856374	268551	62.3	0.089973
856648	268734	62.34	0.090786
855867	268460	62.38	0.090543
856355	268542	62.42	0.089948
856669	268626	62.46	0.089826
857274	268820	62.5	0.089862
856206	268538	62.54	0.090306
856374	268587	62.58	0.090275
856042	268482	62.62	0.090267
856746	268693	62.66	0.090185
856977	268795	62.7	0.090433
857115	268798	62.74	0.090096
857166	268716	62.78	0.089275
856518	268552	62.82	0.089603
857237	268769	62.86	0.089532
856927	268636	62.9	0.089232
857083	268660	62.95	0.089024
856972	268499	62.99	0.087966
857033	268600	63.03	0.088653
857628	268795	63.07	0.088724
857819	268755	63.11	0.087888
858364	268856	63.15	0.087304
858044	268735	63.19	0.08713
858847	268910	63.23	0.08649
858853	268883	63.27	0.086248
858702	268845	63.31	0.086326
857909	268585	63.35	0.086228
858680	268746	63.39	0.085555
859489	268874	63.43	0.084507
859554	268827	63.47	0.083944
859440	268762	63.51	0.083698
859310	268679	63.55	0.083343
859901	268810	63.59	0.082893
859527	268656	63.63	0.082582
859823	268734	63.67	0.082461
859328	268452	63.71	0.081394
860569	268700	63.75	0.080224
860497	268680	63.79	0.080245
860570	268660	63.83	0.079887
860368	268615	63.87	0.080038
860887	268711	63.91	0.079485
861484	268735	63.95	0.078126
861453	268719	63.99	0.078073
860888	268555	64.03	0.078176
861047	268592	64.07	0.07807
861097	268552	64.11	0.077604
862081	268758	64.15	0.07676
861521	268593	64.19	0.07684
861944	268671	64.23	0.076389
861742	268602	64.27	0.076338
861294	268460	64.31	0.076318
862694	268768	64.35	0.075244
862322	268668	64.39	0.075377
861364	268491	64.43	0.076395
861619	268544	64.47	0.076173
862402	268645	64.51	0.074975
862429	268569	64.55	0.074268
862470	268570	64.59	0.07417
862476	268636	64.63	0.074707
862156	268555	64.67	0.074863
862590	268624	64.71	0.074309
862669	268674	64.75	0.074522
862667	268657	64.79	0.074384
861866	268409	64.83	0.074397
862268	268569	64.87	0.074688
862684	268687	64.91	0.074591
862254	268578	64.95	0.0748
862324	268599	64.99	0.074794
862149	268535	65.03	0.074714
861991	268502	65.07	0.07485
861882	268433	65.11	0.074556
861798	268454	65.15	0.074951
861385	268500	65.19	0.076416
861428	268595	65.23	0.0771
861855	268644	65.27	0.076395
862002	268621	65.31	0.075818
862316	268692	65.35	0.075593
862050	268682	65.39	0.076204	14	0.665
861358	268526	65.44	0.076704
861345	268570	65.48	0.077107
860898	268447	65.52	0.077244
861152	268524	65.56	0.077226
860927	268503	65.6	0.077638
861214	268591	65.64	0.077625
860939	268532	65.68	0.077849
860763	268494	65.72	0.077991
860706	268505	65.76	0.078232
861096	268711	65.8	0.078939
861060	268703	65.84	0.078966
860825	268614	65.88	0.078835
861286	268801	65.92	0.079196
861805	268936	65.96	0.07897
861521	268866	66	0.079126
860946	268707	66.04	0.079297
861596	268906	66.08	0.079265
860665	268643	66.12	0.079496
860590	268681	66.16	0.08001
859806	268517	66.2	0.080687
859622	268418	66.24	0.080339
860153	268515	66.28	0.079763
859953	268390	66.32	0.079238
860067	268477	66.36	0.079669
860364	268638	66.4	0.080241
860642	268704	66.44	0.080067
860782	268658	66.48	0.079316
860263	268496	66.52	0.079315
860791	268650	66.56	0.079225
860185	268408	66.6	0.078782
860274	268473	66.64	0.079094
860338	268504	66.68	0.079186
860765	268671	66.72	0.079469
861409	268837	66.76	0.079176
861339	268722	66.8	0.078396
861010	268667	66.84	0.078795
861113	268678	66.88	0.078618
861078	268639	66.92	0.078383
861035	268636	66.96	0.07847
861013	268644	67	0.078594
861338	268707	67.04	0.078273
861830	268743	67.08	0.077289
862144	268885	67.12	0.077658
861609	268784	67.17	0.07821
861360	268599	67.21	0.077311
861331	268605	67.25	0.077437
860615	268499	67.29	0.07842
861391	268715	67.33	0.078201
861816	268732	67.37	0.077234
861734	268642	67.41	0.076694
861870	268656	67.45	0.076456
861845	268734	67.49	0.077175
861470	268637	67.53	0.077342
861595	268626	67.57	0.076923
861185	268575	67.61	0.077567
861624	268689	67.65	0.077375
861920	268746	67.69	0.077079
861629	268702	67.73	0.077471
861459	268664	67.77	0.077597
862212	268933	67.81	0.077882
861261	268611	67.85	0.07767
861744	268749	67.89	0.077564
861566	268724	67.93	0.07782
861739	268749	67.97	0.077577
861552	268734	68.01	0.07794
860795	268697	68.05	0.079608
860378	268634	68.09	0.080171
861216	268811	68.13	0.079462
861395	268797	68.17	0.078878
861604	268795	68.21	0.078315
861178	268708	68.25	0.078699
861011	268673	68.29	0.078843
861411	268850	68.33	0.079279
860816	268701	68.37	0.079587
860531	268664	68.41	0.080022
860579	268701	68.45	0.080207
861602	268987	68.49	0.079927
861625	269005	68.53	0.080018
860903	268830	68.57	0.08044
861302	268972	68.61	0.080585
860753	268805	68.65	0.080622
860722	268785	68.69	0.080536
860731	268797	68.73	0.080613
860560	268725	68.77	0.080457
861493	269015	68.81	0.080446
860678	268755	68.85	0.0804
861074	268910	68.89	0.080662
861078	268925	68.94	0.080777
860992	268925	68.98	0.081002
860374	268749	69.02	0.081145
860244	268766	69.06	0.081627
859981	268695	69.1	0.081721
860383	268751	69.14	0.081138
861176	268922	69.18	0.080496
860798	268828	69.22	0.080697
860473	268818	69.26	0.081463
860706	268880	69.3	0.081373
860371	268731	69.34	0.081002
860971	268933	69.38	0.081124
860648	268787	69.42	0.080746
860876	268801	69.46	0.080267
860420	268698	69.5	0.080597
860277	268677	69.54	0.080795
859996	268646	69.58	0.081271
860109	268705	69.62	0.081469
859951	268610	69.66	0.081087
860390	268730	69.7	0.080944
860708	268824	69.74	0.080899
860732	268836	69.78	0.080937
860231	268720	69.82	0.081276
860630	268848	69.86	0.081304
860428	268825	69.9	0.08164
860311	268785	69.94	0.081611
860265	268744	69.98	0.081388
860179	268770	70.02	0.081831
860762	268911	70.06	0.081486
860112	268722	70.1	0.081604	15	0.671
859790	268694	70.14	0.082212
860412	268940	70.18	0.082644
860600	268942	70.22	0.082169
859886	268644	70.26	0.081542
860649	268825	70.3	0.081062
859853	268621	70.34	0.081436
860219	268763	70.38	0.081667
860330	268777	70.42	0.081494
860045	268735	70.46	0.081888
860216	268810	70.5	0.082069
860711	268952	70.54	0.081963
859968	268694	70.58	0.081746
860310	268795	70.62	0.081697
860042	268728	70.66	0.081837
860327	268820	70.7	0.081862
860601	268892	70.74	0.081748
861025	269000	70.78	0.081543
860419	268800	70.82	0.081454
859918	268657	70.86	0.081567
860048	268761	70.9	0.082098
860013	268818	70.94	0.082667
860393	268871	70.98	0.082116
860051	268721	71.02	0.081755
860396	268765	71.06	0.081221
860357	268758	71.1	0.081265
861120	269008	71.14	0.081362
860582	268884	71.18	0.081731
860288	268816	71.22	0.081931
860398	268855	71.26	0.081969
860883	269006	71.3	0.081965
860759	268923	71.34	0.081594
859871	268657	71.38	0.08169
859910	268698	71.42	0.081932
859528	268567	71.47	0.081834
859512	268602	71.51	0.082169
859693	268665	71.55	0.082223
860006	268756	71.59	0.082166
859612	268622	71.63	0.082075
860158	268768	71.67	0.081869
859931	268694	71.71	0.081843
860174	268775	71.75	0.081886
859764	268638	71.79	0.081811
859975	268670	71.83	0.081527
859437	268527	71.87	0.081737
859643	268700	71.91	0.082647
859542	268686	71.95	0.082794
859449	268620	71.99	0.082485
860934	269013	72.03	0.08189
859728	268710	72.07	0.082508
859486	268762	72.11	0.083577
859520	268732	72.15	0.083237
859726	268770	72.19	0.083016
859129	268609	72.23	0.083231
859178	268594	72.27	0.082977
859979	268795	72.31	0.082563
860004	268830	72.35	0.082791
859597	268736	72.39	0.083069
859667	268725	72.43	0.082794
860083	268842	72.47	0.082685
860202	268807	72.51	0.08208
860812	268981	72.55	0.081941
859681	268626	72.59	0.081928
860200	268745	72.63	0.081566
860931	268940	72.67	0.081287
860411	268712	72.71	0.080738
860635	268762	72.75	0.080571
861232	268930	72.79	0.080417
861108	268868	72.83	0.080222
861155	268900	72.87	0.080367
861323	268939	72.91	0.080254
860908	268804	72.95	0.080209
860683	268843	72.99	0.081124
860712	268906	73.03	0.081575
860430	268761	73.07	0.081099
860302	268702	73.11	0.080939
860319	268721	73.15	0.081054
860280	268752	73.19	0.081416
860482	268848	73.23	0.081691
859865	268664	73.27	0.081765
859859	268715	73.31	0.082207
859839	268738	73.35	0.082452
859718	268707	73.39	0.082509
860014	268812	73.43	0.082614
860075	268814	73.47	0.082471
860235	268863	73.52	0.082463
860350	268892	73.56	0.082405
860397	268888	73.6	0.082248
860168	268814	73.64	0.082228
860290	268849	73.68	0.082202
859809	268703	73.72	0.082238
859875	268801	73.76	0.082886
859518	268714	73.8	0.083092
860064	268812	73.84	0.082483
860150	268796	73.88	0.082124
860125	268774	73.92	0.082005
860324	268825	73.96	0.081912
859710	268649	74	0.082045
859224	268511	74.04	0.082161
859996	268766	74.08	0.082276
860883	269050	74.12	0.082333
860098	268804	74.16	0.082327
859736	268685	74.2	0.082278
859675	268657	74.24	0.082203
860195	268847	74.28	0.082433
859829	268745	74.32	0.082537
860025	268814	74.36	0.082602
859694	268715	74.4	0.082639
859616	268691	74.44	0.082642
859909	268797	74.48	0.082763
860074	268844	74.52	0.082725
859604	268695	74.56	0.082707
859417	268646	74.6	0.082787
859710	268745	74.64	0.082849
859933	268817	74.68	0.082868
860023	268868	74.72	0.083059
859598	268761	74.76	0.083276	16	0.665
859862	268846	74.8	0.083296
859421	268695	74.84	0.083187
859526	268716	74.88	0.083087
860072	268893	74.92	0.08314
859539	268754	74.96	0.083372
859837	268842	75	0.083328
859977	268865	75.04	0.083154
858694	268472	75.08	0.083223
858962	268553	75.12	0.083199
858640	268455	75.16	0.083222
858758	268499	75.2	0.083281
858558	268456	75.24	0.083445
859503	268760	75.28	0.083516
859193	268670	75.32	0.083574
859234	268658	75.36	0.083366
858872	268544	75.4	0.08336
859416	268737	75.44	0.083551
859965	268907	75.48	0.083537
859533	268755	75.52	0.083396
859819	268847	75.56	0.083417
859394	268714	75.6	0.083416
859255	268686	75.64	0.083546
859366	268720	75.68	0.08354
859190	268679	75.72	0.083658
859147	268677	75.76	0.083753
859167	268677	75.8	0.083701
859573	268811	75.84	0.08376
859728	268856	75.88	0.083731
859334	268737	75.92	0.083766
859220	268701	75.97	0.083763
859431	268767	76.01	0.083763
859380	268754	76.05	0.083788
858960	268639	76.09	0.083925
859270	268749	76.13	0.084034
858927	268657	76.17	0.084162
859090	268729	76.21	0.084338
859872	268970	76.25	0.084308
859543	268859	76.29	0.08424
859008	268697	76.33	0.084285
859049	268719	76.37	0.084362
858682	268602	76.41	0.084343
859267	268783	76.45	0.084327
859189	268763	76.49	0.084364
858713	268617	76.53	0.084388
859172	268767	76.57	0.084442
858965	268716	76.62	0.084557
858951	268703	76.66	0.084485
858923	268685	76.7	0.084407
859193	268768	76.74	0.084395
859386	268824	76.78	0.084358
859475	268851	76.82	0.084351
858684	268607	76.86	0.08438
859407	268844	76.9	0.084471
859030	268730	76.94	0.084504
858733	268631	76.98	0.084453
859607	268903	77.02	0.084441
858946	268689	77.06	0.08438
859277	268787	77.1	0.084334
859460	268849	77.14	0.084374
859529	268868	77.18	0.084352
859011	268710	77.22	0.084386
859346	268816	77.26	0.084396
859049	268723	77.3	0.084395
858821	268652	77.34	0.084398
859045	268716	77.38	0.084347
859682	268913	77.42	0.084328
859549	268880	77.46	0.0844
859146	268757	77.5	0.084426
859175	268774	77.54	0.084492
859659	268932	77.58	0.084548
859626	268932	77.62	0.084634
860161	269107	77.66	0.084698
860386	269178	77.7	0.084703
860133	269091	77.74	0.084637
860257	269134	77.78	0.084672
859654	268961	77.82	0.084803
859821	268994	77.86	0.084642
859888	269014	77.9	0.084634
859560	268915	77.94	0.084664
859220	268809	77.98	0.084668
859491	268898	78.02	0.084703
860323	269151	78.06	0.084642
859816	269007	78.1	0.084764
858642	268654	78.14	0.084884
858575	268638	78.18	0.084925
859166	268807	78.22	0.084792
858937	268734	78.26	0.084781
859244	268839	78.3	0.084856
859421	268896	78.34	0.084869
859165	268816	78.38	0.08487
859590	268956	78.42	0.084929
859343	268885	78.46	0.084982
858836	268733	78.5	0.085037
859389	268903	78.55	0.085012
859232	268854	78.59	0.085013
860055	269120	78.63	0.085084
859567	268968	78.67	0.08509
[truncated: 135 more rows]

[truncated: 26 more sheets: 3E_WB, 3E_A260, 3F_WB, 3F_A260, 4B_A260, 4C, 4D, 4E, 4F, 4G, 5A, 5B, 5C, 5D, S1A, S1B, S1C, S5B, S5C_A260, S5C_WB …]
